# Supplementary material for: Genome-Wide Identification of NAC Family Genes in Oat and Functional Characterization of AsNAC109 in Abiotic Stress Tolerance
Source: Plants (Basel). 2024 Apr 3;13(7):1017. doi: 10.3390/plants13071017 (PMC11013824; doi:10.3390/plants13071017)
Supplement: Supplementary file 1 [file plants-13-01017-s001.zip]

Archive with 7 entries (7 files):
- Figure S1.jpg
- Figure S2.jpg
- Figure S3.jpg
- Figure S4.jpg
- Figure S5.jpg
- Supplemental Figures.pdf
- Supplemental Tables.xlsx
