# Supplementary material for: Genome-Wide Identification of NAC Family Genes in Oat and Functional Characterization of AsNAC109 in Abiotic Stress Tolerance
Source: Plants (Basel). 2024 Apr 3;13(7):1017. doi: 10.3390/plants13071017 (PMC11013824; doi:10.3390/plants13071017)
Supplement: Supplementary file 1 [file plants-13-01017-s001.zip › Supplemental Tables.xlsx]

## Sheet: Table S1 
Table S1. Physicochemical properties of AsNAC gene
gene name	gene ID	chr	gene location	orf_length	cds_number	pep_length	MW	PI
AsNAC001	AsaA01G002800.1	ChrA01	19314808-19316036	948	3	316	35305.8	6.19661
AsNAC002	AsaA01G002890.1	ChrA01	20110204-20115917	1245	6	415	46479.3	6.02439
AsNAC003	AsaA01G005480.1	ChrA01	45803482-45805379	1080	4	360	39876.3	4.86658
AsNAC004	AsaA01G020280.1	ChrA01	260899514-260900593	1080	1	360	38993.5	4.74028
AsNAC005	AsaA01G023020.1	ChrA01	281938529-281940805	1032	3	344	37594	5.84523
AsNAC006	AsaA01G024950.1	ChrA01	291998713-292002639	1230	4	410	45837.6	4.41817
AsNAC007	AsaA01G025360.1	ChrA01	294665353-294667485	915	3	305	33250.3	8.46897
AsNAC008	AsaA01G025580.1	ChrA01	296042047-296044316	1179	3	393	42619.3	6.13431
AsNAC009	AsaA01G031230.1	ChrA01	327000117-327001415	1299	1	433	46817.9	4.43926
AsNAC010	AsaA01G034100.1	ChrA01	340087292-340088689	777	3	259	28904.4	5.02215
AsNAC011	AsaA01G043480.1	ChrA01	381158263-381159124	471	3	157	17940.2	6.37759
AsNAC012	AsaA01G044500.1	ChrA01	383737087-383738298	1212	1	404	44526	5.0517
AsNAC013	AsaA01G048370.1	ChrA01	401027178-401028269	1092	1	364	40203	4.8543
AsNAC014	AsaA01G061370.1	ChrA01	472969019-472970176	1158	1	386	41201.3	4.72016
AsNAC015	AsaA01G061390.1	ChrA01	472991542-472992801	1260	1	420	45262.4	4.41681
AsNAC016	AsaA01G064360.1	ChrA01	491486304-491487680	774	3	258	28520.2	5.10507
AsNAC017	AsaA01G067000.1	ChrA01	509879708-509880952	1245	1	415	44549	7.66482
AsNAC018	AsaA01G068110.1	ChrA01	516170706-516172253	1548	1	516	56662.3	4.72675
AsNAC019	AsaA01G072490.1	ChrA01	535711040-535712325	972	1	324	35841.5	8.3751
AsNAC020	AsaA01G073950.1	ChrA01	540200145-540201320	1176	1	392	43611.8	5.33482
AsNAC021	AsaA02G014190.1	ChrA02	227575888-227576709	768	2	256	29269.8	5.12366
AsNAC022	AsaA02G016050.1	ChrA02	245117760-245121142	975	3	325	36609.7	5.1144
AsNAC023	AsaA02G024760.1	ChrA02	316564858-316566214	606	3	202	22616.8	5.85984
AsNAC024	AsaA02G026010.1	ChrA02	324069035-324070298	1020	3	340	37316.8	6.51832
AsNAC025	AsaA02G027190.1	ChrA02	328998234-329000185	1041	3	347	37568	6.91756
AsNAC026	AsaA02G028570.1	ChrA02	336622863-336623501	639	1	213	23108.9	9.47564
AsNAC027	AsaA02G028600.1	ChrA02	336713912-336714547	636	1	212	23176.6	8.6861
AsNAC028	AsaA02G028640.1	ChrA02	336763872-336764507	636	1	212	23176.6	8.6861
AsNAC029	AsaA02G028650.1	ChrA02	337080759-337081937	648	1	216	24068.3	8.88163
AsNAC030	AsaA02G028830.1	ChrA02	337909902-337917437	933	7	311	34650.7	5.67369
AsNAC031	AsaA02G028890.1	ChrA02	338072723-338078120	1110	6	370	41157.1	5.42354
AsNAC032	AsaA02G028900.1	ChrA02	338130682-338145027	1065	6	355	39217.9	7.65243
AsNAC033	AsaA02G030790.1	ChrA02	347943665-347944802	882	1	294	32206.5	9.4438
AsNAC034	AsaA02G031590.1	ChrA02	350924852-350926060	1209	1	403	44586.7	6.33535
AsNAC035	AsaA02G032140.1	ChrA02	353365051-353367739	906	4	302	33210	5.80681
AsNAC036	AsaA02G032160.1	ChrA02	353538139-353539920	846	3	282	31471.2	5.51375
AsNAC037	AsaA02G033660.1	ChrA02	360436826-360447714	1275	6	425	48348.2	7.03544
AsNAC038	AsaA02G035210.1	ChrA02	366292547-366294364	1611	3	537	59423.4	6.51315
AsNAC039	AsaA02G041090.1	ChrA02	388153828-388156029	873	3	291	31860.7	7.12542
AsNAC040	AsaA02G042830.1	ChrA02	393359195-393360542	1101	4	367	40870.6	8.13599
AsNAC041	AsaA02G042880.1	ChrA02	393534620-393536356	1161	3	387	41964.6	6.60608
AsNAC042	AsaA02G047250.1	ChrA02	410037195-410044253	969	2	323	34647.2	5.95806
AsNAC043	AsaA02G056940.1	ChrA02	459531120-459535410	912	3	304	33738	8.53254
AsNAC044	AsaA02G062260.1	ChrA02	479662745-479663632	858	2	286	31341.3	9.211
AsNAC045	AsaA03G000810.1	ChrA03	6734042-6736188	1272	2	424	47386	9.50981
AsNAC046	AsaA03G000830.1	ChrA03	6766765-6768411	1134	2	378	41695	7.70767
AsNAC047	AsaA03G007860.1	ChrA03	33850558-33852724	1011	2	337	37603.4	6.30597
AsNAC048	AsaA03G016960.1	ChrA03	74626740-74638804	1317	6	439	49087.3	6.99957
AsNAC049	AsaA03G018260.1	ChrA03	81757177-81761708	951	4	317	34372.4	5.48351
AsNAC050	AsaA03G020910.1	ChrA03	103212568-103217282	1449	4	483	53221.9	5.57678
AsNAC051	AsaA03G039140.1	ChrA03	373068855-373072918	1017	3	339	36839.7	8.82896
AsNAC052	AsaA03G039540.1	ChrA03	376258005-376260240	1857	1	619	66130.5	9.42813
AsNAC053	AsaA03G042030.1	ChrA03	393105065-393106398	1119	3	373	40451.9	5.74025
AsNAC054	AsaA04G017340.1	ChrA04	210689333-210690784	1452	1	484	53521.7	5.45748
AsNAC055	AsaA04G020700.1	ChrA04	229756555-229759062	1053	2	351	38420.6	5.66283
AsNAC056	AsaA04G026170.1	ChrA04	260862648-260864325	894	3	298	33226.4	6.60869
AsNAC057	AsaA04G038120.1	ChrA04	308869503-308870850	1053	3	351	38816.1	6.67366
AsNAC058	AsaA04G038130.1	ChrA04	308887088-308889078	1053	3	351	39356.6	6.40851
AsNAC059	AsaA04G042450.1	ChrA04	324900861-324903398	1326	3	442	48847.2	4.94695
AsNAC060	AsaA04G042560.1	ChrA04	325351763-325352847	900	3	300	32934.8	7.02652
AsNAC061	AsaA04G053410.1	ChrA04	364413242-364414297	948	1	316	34993.2	6.31347
AsNAC062	AsaA04G053830.1	ChrA04	365914733-365916121	1350	2	450	48450.8	8.32411
AsNAC063	AsaA04G054260.1	ChrA04	367240075-367243120	1089	3	363	40308.5	5.37017
AsNAC064	AsaA04G055110.1	ChrA04	370255875-370262479	1914	7	638	70795.9	5.41172
AsNAC065	AsaA04G056930.1	ChrA04	376646563-376652214	1182	4	394	43184.6	4.94712
AsNAC066	AsaA04G059200.1	ChrA04	387075153-387077158	975	3	325	36372.4	6.11391
AsNAC067	AsaA04G059570.1	ChrA04	388420866-388423647	1218	3	406	44419.9	4.40976
AsNAC068	AsaA04G065400.1	ChrA04	419446682-419448372	750	3	250	27250.1	5.49999
AsNAC069	AsaA04G067370.1	ChrA04	426834468-426837175	888	3	296	32472.6	8.70241
AsNAC070	AsaA04G067690.1	ChrA04	428153415-428155677	1254	3	418	45135.9	8.90497
AsNAC071	AsaA04G071410.1	ChrA04	442853013-442854185	705	2	235	25169.4	9.2736
AsNAC072	AsaA04G074220.1	ChrA04	453023950-453024937	606	1	202	22614.1	6.97917
AsNAC073	AsaA04G074230.1	ChrA04	453030298-453030984	603	1	201	22701.1	6.55072
AsNAC074	AsaA05G003050.1	ChrA05	15028195-15038228	2775	15	925	102887	4.97366
AsNAC075	AsaA05G012250.1	ChrA05	59339193-59341139	1056	3	352	38906.1	5.51244
AsNAC076	AsaA05G012310.1	ChrA05	59938214-59940585	1059	3	353	38400.7	9.08355
AsNAC077	AsaA05G020440.1	ChrA05	115467342-115472516	924	3	308	33642.1	8.98401
AsNAC078	AsaA05G039310.1	ChrA05	332427711-332428992	735	3	245	26713.5	9.40022
AsNAC079	AsaA05G041700.1	ChrA05	351636904-351638749	1254	3	418	46013.7	4.87402
AsNAC080	AsaA05G041710.1	ChrA05	351645609-351647332	1050	3	350	38815.9	5.89985
AsNAC081	AsaA05G042980.1	ChrA05	360348071-360350334	819	2	273	30091.5	9.33194
AsNAC082	AsaA05G052630.1	ChrA05	429645694-429647786	1101	4	367	41589.3	6.27158
AsNAC083	AsaA05G059080.1	ChrA05	459073523-459074557	891	3	297	33034.2	5.65931
AsNAC084	AsaA05G059370.1	ChrA05	459972617-459975643	2085	4	695	75838	4.51349
AsNAC085	AsaA05G059700.1	ChrA05	461046412-461048724	1071	3	357	39458.1	9.00618
AsNAC086	AsaA05G060980.1	ChrA05	466136398-466137621	768	2	256	27860.1	9.84234
AsNAC087	AsaA05G065740.1	ChrA05	484015683-484017538	768	3	256	28556.6	5.03181
AsNAC088	AsaA05G065750.1	ChrA05	484019955-484024740	771	4	257	29542.9	8.43454
AsNAC089	AsaA06G001270.1	ChrA06	10160788-10175091	1344	3	448	49557.9	4.85709
AsNAC090	AsaA06G010390.1	ChrA06	79565288-79566592	1119	3	373	41521.5	6.59181
AsNAC091	AsaA06G019710.1	ChrA06	202756975-202759333	1164	3	388	43843.2	8.75289
AsNAC092	AsaA06G020980.1	ChrA06	217094283-217096775	2241	3	747	81976.5	9.11153
AsNAC093	AsaA06G028930.1	ChrA06	280398401-280400898	1095	3	365	41384.8	6.41481
AsNAC094	AsaA06G032420.1	ChrA06	298968595-298973156	1167	6	389	43487	5.28116
AsNAC095	AsaA06G033250.1	ChrA06	301825501-301827213	1017	3	339	36830.1	6.18223
AsNAC096	AsaA06G041320.1	ChrA06	334555992-334558371	921	3	307	33905.5	6.62091
AsNAC097	AsaA06G041370.1	ChrA06	334675021-334681661	1008	4	336	37741.9	7.31878
AsNAC098	AsaA06G043650.1	ChrA06	340642831-340646860	1977	5	659	71857.1	4.5846
AsNAC099	AsaA06G046290.1	ChrA06	358159479-358162180	1251	3	417	44469.2	8.80446
AsNAC100	AsaA06G058890.1	ChrA06	421906571-421908502	1257	2	419	45841.8	7.60599
AsNAC101	AsaA06G058960.1	ChrA06	422244679-422246492	1080	3	360	38942.4	8.17512
AsNAC102	AsaA06G058990.1	ChrA06	422383814-422385566	1083	3	361	38912.1	6.52395
AsNAC103	AsaA07G000930.1	ChrA07	9325843-9333497	1458	6	486	52843.7	8.1249
AsNAC104	AsaA07G001980.1	ChrA07	16147779-16149431	1122	3	374	41726.7	6.34422
AsNAC105	AsaA07G003650.1	ChrA07	28812504-28814606	1125	2	375	40599	8.37923
AsNAC106	AsaA07G005080.1	ChrA07	41319588-41320780	951	3	317	34604	6.07048
AsNAC107	AsaA07G006170.1	ChrA07	47387282-47390366	1164	3	388	42739.3	9.34155
AsNAC108	AsaA07G006370.1	ChrA07	49128246-49130093	1164	3	388	41878.2	6.97093
AsNAC109	AsaA07G012230.1	ChrA07	105422187-105426588	2337	7	779	85941.3	4.77865
AsNAC110	AsaA07G024650.1	ChrA07	299537229-299539174	1149	3	383	43066.1	7.60696
AsNAC111	AsaA07G028780.1	ChrA07	337691683-337696390	1878	5	626	68798.6	4.64672
AsNAC112	AsaA07G031580.1	ChrA07	355261497-355264650	738	3	246	26604.9	9.76375
AsNAC113	AsaA07G033710.1	ChrA07	368946836-368948656	1002	2	334	36746.1	6.45818
AsNAC114	AsaA07G038450.1	ChrA07	393731683-393735653	1287	6	429	48143.5	4.76762
AsNAC115	AsaA07G039150.1	ChrA07	400397977-400399123	1104	1	368	40636	4.84566
AsNAC116	AsaA07G049630.1	ChrA07	440548873-440551835	1224	3	408	43665	6.51667
AsNAC117	AsaA07G052340.1	ChrA07	449036541-449039480	1749	5	583	63197	5.06114
AsNAC118	AsaA07G052750.1	ChrA07	450303893-450306773	1014	3	338	39033.2	6.35445
AsNAC119	AsaC01G002380.1	ChrC01	18130683-18133052	1167	3	389	42155.8	6.21605
AsNAC120	AsaC01G002630.1	ChrC01	20494707-20496704	915	3	305	33280.4	8.82574
AsNAC121	AsaC01G002970.1	ChrC01	24668088-24671962	1197	4	399	44426	4.39555
AsNAC122	AsaC01G005280.1	ChrC01	46512656-46514732	927	2	309	33913.1	7.64168
AsNAC123	AsaC01G005300.1	ChrC01	46761747-46764037	1023	3	341	37352.8	5.92981
AsNAC124	AsaC01G007700.1	ChrC01	72375826-72376896	1071	1	357	39044.8	4.80638
AsNAC125	AsaC01G021830.1	ChrC01	353447653-353451337	1293	6	431	47605.1	4.94848
AsNAC126	AsaC01G025530.1	ChrC01	411196168-411201841	1239	6	413	46208.3	6.40123
AsNAC127	AsaC01G025610.1	ChrC01	411951361-411952723	927	3	309	34409.7	6.30614
AsNAC128	AsaC01G026720.1	ChrC01	424100904-424102466	1131	2	377	41616.9	7.72035
AsNAC129	AsaC01G026750.1	ChrC01	424154685-424157013	1014	2	338	37412.4	7.09967
AsNAC130	AsaC01G032930.1	ChrC01	451603158-451610237	1020	2	340	37904.8	6.0548
AsNAC131	AsaC01G035370.1	ChrC01	460633218-460634836	1131	2	377	41571.9	7.73234
AsNAC132	AsaC02G009730.1	ChrC02	85234994-85237484	1245	3	415	44314.1	8.603
AsNAC133	AsaC02G027470.1	ChrC02	363368665-363371783	957	3	319	35806.7	5.26968
AsNAC134	AsaC02G036340.1	ChrC02	455573572-455574802	606	3	202	22538.8	5.9634
AsNAC135	AsaC02G036950.1	ChrC02	459075869-459080250	1029	4	343	37758.5	6.65001
AsNAC136	AsaC02G038580.1	ChrC02	472925513-472927065	1071	3	357	38602.4	8.32849
AsNAC137	AsaC02G039920.1	ChrC02	486624168-486624818	651	1	217	23513.3	9.11804
AsNAC138	AsaC02G039930.1	ChrC02	486645776-486648297	657	3	219	24415.3	5.10706
AsNAC139	AsaC02G040100.1	ChrC02	487941234-487949875	1038	6	346	39050.4	6.40731
AsNAC140	AsaC02G040110.1	ChrC02	487953904-487972689	1008	6	336	37229.6	8.10801
AsNAC141	AsaC02G042030.1	ChrC02	498633986-498634684	699	1	233	24935	8.25429
AsNAC142	AsaC02G042050.1	ChrC02	498780094-498780762	669	1	223	24309.2	9.53289
AsNAC143	AsaC02G043480.1	ChrC02	506730033-506732228	822	3	274	30458.8	5.62708
AsNAC144	AsaC02G043500.1	ChrC02	506923669-506925971	825	3	275	30962.5	5.69466
AsNAC145	AsaC02G043510.1	ChrC02	506979677-506981449	849	3	283	31903.5	6.01023
AsNAC146	AsaC02G043530.1	ChrC02	507164282-507166205	810	3	270	30567.1	6.53645
AsNAC147	AsaC02G045200.1	ChrC02	513917594-513924842	1146	5	382	43677.7	7.35203
AsNAC148	AsaC02G046970.1	ChrC02	521487403-521489189	1593	3	531	58661.7	6.37116
AsNAC149	AsaC02G052040.1	ChrC02	542931250-542933250	876	3	292	31943.7	6.14364
AsNAC150	AsaC02G053410.1	ChrC02	547073128-547074489	1143	3	381	42441.5	8.36092
AsNAC151	AsaC02G053460.1	ChrC02	547158186-547159707	1101	4	367	40005.4	6.86538
AsNAC152	AsaC03G000530.1	ChrC03	5406356-5407872	999	2	333	36754.6	7.09728
AsNAC153	AsaC03G000550.1	ChrC03	5472733-5474068	1071	2	357	39454.5	7.19777
AsNAC154	AsaC03G006450.1	ChrC03	29844409-29846548	1020	2	340	37717.4	6.21923
AsNAC155	AsaC03G033040.1	ChrC03	460338528-460342141	1464	4	488	53622.3	5.50977
AsNAC156	AsaC03G035360.1	ChrC03	486676398-486678071	885	4	295	32063.9	7.00111
AsNAC157	AsaC03G036510.1	ChrC03	499475230-499480901	1308	6	436	48776.9	6.76227
AsNAC158	AsaC03G038630.1	ChrC03	522649917-522654422	1008	3	336	36245.2	8.95519
AsNAC159	AsaC03G039060.1	ChrC03	526690062-526692249	1863	1	621	65687.1	9.49602
AsNAC160	AsaC03G041660.1	ChrC03	547112384-547114840	1104	4	368	40421	7.15395
AsNAC161	AsaC03G048450.1	ChrC03	599236052-599237866	1113	2	371	41265.4	6.26408
AsNAC162	AsaC03G053540.1	ChrC03	628385443-628387047	744	3	248	27137.9	5.49209
AsNAC163	AsaC03G055640.1	ChrC03	638291077-638293559	891	3	297	32625.9	8.59668
AsNAC164	AsaC03G055950.1	ChrC03	639417262-639419567	1248	3	416	44932.6	9.02585
AsNAC165	AsaC04G002920.1	ChrC04	19693462-19702523	927	3	309	33970.5	9.08471
AsNAC166	AsaC04G011490.1	ChrC04	144689021-144693449	2316	7	772	85308.7	4.82975
AsNAC167	AsaC04G012770.1	ChrC04	168399877-168402934	873	3	291	32591.5	6.96456
AsNAC168	AsaC04G027820.1	ChrC04	403454490-403456931	1047	2	349	38317.4	5.42485
AsNAC169	AsaC04G033330.1	ChrC04	450194209-450195946	891	3	297	33206.4	6.60869
AsNAC170	AsaC04G045050.1	ChrC04	510502951-510504854	1041	3	347	39182.6	6.72186
AsNAC171	AsaC04G048950.1	ChrC04	526183003-526184616	954	2	318	35124.2	6.62017
AsNAC172	AsaC05G001850.1	ChrC05	20227126-20231055	1083	4	361	40250.1	6.39708
AsNAC173	AsaC05G004010.1	ChrC05	40756849-40759854	741	3	247	26581.9	9.97592
AsNAC174	AsaC05G007150.1	ChrC05	74492086-74497910	1884	5	628	68998.9	4.7068
AsNAC175	AsaC05G011660.1	ChrC05	135818773-135820308	1146	3	382	42981	7.03936
AsNAC176	AsaC05G024680.1	ChrC05	316060211-316061302	1092	1	364	40378.5	5.5566
AsNAC177	AsaC05G026590.1	ChrC05	344551581-344552737	735	3	245	26814.7	9.23956
AsNAC178	AsaC05G029340.1	ChrC05	376670098-376671885	1257	3	419	45476.1	4.92722
AsNAC179	AsaC05G029350.1	ChrC05	377099984-377101965	1041	3	347	38445.6	6.3183
AsNAC180	AsaC05G031020.1	ChrC05	395296598-395298026	813	2	271	29655.2	9.71547
AsNAC181	AsaC05G040780.1	ChrC05	499970058-499972144	1182	3	394	44326.1	5.96005
AsNAC182	AsaC05G043570.1	ChrC05	521814562-521815415	603	1	201	22555.1	8.29935
AsNAC183	AsaC05G047610.1	ChrC05	544827605-544828610	855	3	285	31715.7	5.35136
AsNAC184	AsaC05G047810.1	ChrC05	545404057-545407445	2079	4	693	75624	4.54009
AsNAC185	AsaC05G048240.1	ChrC05	547556941-547559102	1059	3	353	39022.6	9.16117
AsNAC186	AsaC05G049350.1	ChrC05	552134948-552137513	789	3	263	28353.6	9.79818
AsNAC187	AsaC05G049370.1	ChrC05	552241857-552242567	624	2	208	22753.4	10.3102
AsNAC188	AsaC05G049380.1	ChrC05	552345111-552346489	708	2	236	25572.7	9.84866
AsNAC189	AsaC05G053810.1	ChrC05	570240344-570242539	684	3	228	26169.1	6.83434
AsNAC190	AsaC05G064650.1	ChrC05	613896804-613899248	1206	3	402	43168.6	6.67207
AsNAC191	AsaC05G066240.1	ChrC05	618847815-618850535	1749	5	583	64076.3	5.21295
AsNAC192	AsaC06G000390.1	ChrC06	5896966-5898853	1026	3	342	37235.4	6.18496
AsNAC193	AsaC06G001620.1	ChrC06	14972430-14982740	1182	6	394	43714.4	5.21312
AsNAC194	AsaC06G005270.1	ChrC06	41291184-41301435	1179	5	393	44318.2	6.13107
AsNAC195	AsaC06G013840.1	ChrC06	153300635-153302985	2061	3	687	77067.9	9.47203
AsNAC196	AsaC06G015120.1	ChrC06	170748473-170754459	1266	4	422	47652.8	8.7026
AsNAC197	AsaC06G024690.1	ChrC06	347552993-347556297	1140	4	380	42335.3	6.08845
AsNAC198	AsaC06G034980.1	ChrC06	458034982-458036581	1254	1	418	46156.9	4.64599
AsNAC199	AsaC06G046910.1	ChrC06	523371446-523376077	1992	5	664	72114.5	4.49479
AsNAC200	AsaC06G049200.1	ChrC06	532082002-532087298	996	5	332	37957.1	7.09057
AsNAC201	AsaC06G049250.1	ChrC06	532310269-532312487	942	3	314	34606.2	6.61909
AsNAC202	AsaC06G062810.1	ChrC06	606955991-606960190	924	3	308	34204.5	8.53324
AsNAC203	AsaC06G067590.1	ChrC06	626290518-626291979	885	1	295	32489.4	8.98549
AsNAC204	AsaC07G002420.1	ChrC07	19351531-19359107	2697	15	899	99836.3	4.92052
AsNAC205	AsaC07G012790.1	ChrC07	122267985-122270016	1059	3	353	38970.2	5.43826
AsNAC206	AsaC07G012850.1	ChrC07	123586620-123588967	1053	3	351	38110.5	9.02185
AsNAC207	AsaC07G033670.1	ChrC07	500423372-500424619	1248	1	416	44979.8	4.13063
AsNAC208	AsaC07G034910.1	ChrC07	515425122-515426965	1179	3	393	42405.8	7.27053
AsNAC209	AsaC07G035070.1	ChrC07	518997940-519001070	1155	3	385	42516	9.34155
AsNAC210	AsaC07G037510.1	ChrC07	542001431-542003524	1128	2	376	40472.7	8.58076
AsNAC211	AsaC07G039430.1	ChrC07	563502727-563504277	1101	3	367	41040	6.3083
AsNAC212	AsaC07G040700.1	ChrC07	574148806-574156942	1449	6	483	52575.3	8.54859
AsNAC213	AsaC07G051980.1	ChrC07	639535816-639536884	942	1	314	34833.8	7.15327
AsNAC214	AsaC07G051990.1	ChrC07	639581988-639582944	900	2	300	33244	5.40524
AsNAC215	AsaC07G052000.1	ChrC07	639604783-639605905	978	2	326	35579.6	5.67551
AsNAC216	AsaC07G052390.1	ChrC07	640690657-640692054	1359	2	453	48616.9	7.59394
AsNAC217	AsaC07G052810.1	ChrC07	642552721-642556711	1116	4	372	41242.5	5.44639
AsNAC218	AsaC07G053520.1	ChrC07	645585728-645589622	2031	6	677	75096.6	5.42496
AsNAC219	AsaC07G055310.1	ChrC07	651551045-651556721	873	3	291	32097.4	5.73349
AsNAC220	AsaC07G055420.1	ChrC07	651792566-651798013	1191	4	397	43281.8	4.90585
AsNAC221	AsaC07G065150.1	ChrC07	693604903-693606829	1059	3	353	38938.9	5.5977
AsNAC222	AsaC07G065250.1	ChrC07	694053604-694055928	1083	3	361	39001.5	7.70307
AsNAC223	AsaC07G065260.1	ChrC07	694143686-694145574	1086	3	362	38956.1	6.91443
AsNAC224	AsaD01G002260.1	ChrD01	13582242-13583523	948	3	316	35185.7	6.34013
AsNAC225	AsaD01G002350.1	ChrD01	14732484-14738134	1074	4	358	39919.7	6.81002
AsNAC226	AsaD01G019550.1	ChrD01	246120582-246121667	1086	1	362	39387	4.77689
AsNAC227	AsaD01G019580.1	ChrD01	246300164-246305382	1104	2	368	40588.6	4.95161
AsNAC228	AsaD01G021770.1	ChrD01	259201724-259204260	1035	3	345	37566.1	5.84523
AsNAC229	AsaD01G023770.1	ChrD01	270564643-270568556	1218	4	406	45566.3	4.47558
AsNAC230	AsaD01G024280.1	ChrD01	274225988-274228154	915	3	305	33282.3	8.82574
AsNAC231	AsaD01G024470.1	ChrD01	275029119-275031495	1176	3	392	42621.3	6.13431
AsNAC232	AsaD01G029800.1	ChrD01	307859697-307860995	1299	1	433	46715.8	4.51969
AsNAC233	AsaD01G032480.1	ChrD01	320084651-320086198	960	3	320	35487.9	5.12531
AsNAC234	AsaD01G041620.1	ChrD01	354241038-354242282	1245	1	415	45906.4	5.06597
AsNAC235	AsaD01G060890.1	ChrD01	443441989-443452004	2775	15	925	102887	4.95985
AsNAC236	AsaD01G068560.1	ChrD01	470911624-470912734	954	1	318	35167.3	6.71396
AsNAC237	AsaD01G068570.1	ChrD01	470977678-470980869	1101	2	367	40492.3	8.558
AsNAC238	AsaD01G068970.1	ChrD01	472203955-472205343	1350	2	450	48495.8	7.59201
AsNAC239	AsaD01G069410.1	ChrD01	473346504-473349677	1089	3	363	40281.5	5.37017
AsNAC240	AsaD01G070160.1	ChrD01	475711949-475715782	2028	6	676	74658.1	5.46492
AsNAC241	AsaD01G072120.1	ChrD01	482513496-482519352	1182	4	394	43090.7	5.03772
AsNAC242	AsaD02G002980.1	ChrD02	18938542-18944624	1125	2	375	41119.3	4.94786
AsNAC243	AsaD02G003510.1	ChrD02	22770600-22774691	1305	6	435	48951.4	4.85402
AsNAC244	AsaD02G014450.1	ChrD02	79627204-79629684	1284	2	428	47846.9	4.41835
AsNAC245	AsaD02G017290.1	ChrD02	94393378-94396051	1290	2	430	47737.2	4.87442
AsNAC246	AsaD02G022950.1	ChrD02	134799042-134800903	1044	3	348	37628	6.91756
AsNAC247	AsaD02G024240.1	ChrD02	140911201-140914969	663	2	221	24142.8	9.01166
AsNAC248	AsaD02G024270.1	ChrD02	141065204-141065842	639	1	213	23183.8	8.68616
AsNAC249	AsaD02G024290.1	ChrD02	141189380-141190018	639	1	213	23173.8	8.68726
AsNAC250	AsaD02G024300.1	ChrD02	141359977-141364000	672	3	224	24970.2	7.02066
AsNAC251	AsaD02G024450.1	ChrD02	141976774-141996628	996	6	332	37223.9	6.56737
AsNAC252	AsaD02G024460.1	ChrD02	142021213-142034115	1128	6	376	41627	8.54279
AsNAC253	AsaD02G024480.1	ChrD02	142164704-142177703	1185	6	395	43753	8.75353
AsNAC254	AsaD02G024500.1	ChrD02	142360730-142376722	1104	6	368	40859.5	7.67158
AsNAC255	AsaD02G024530.1	ChrD02	142637916-142649271	1050	6	350	38586.4	5.50971
AsNAC256	AsaD02G026500.1	ChrD02	150212532-150213203	672	1	224	24702.8	9.64229
AsNAC257	AsaD02G027240.1	ChrD02	153567392-153568637	1224	1	408	45145.3	6.56925
AsNAC258	AsaD02G027880.1	ChrD02	155882170-155883969	840	3	280	31297.8	5.91116
AsNAC259	AsaD02G027890.1	ChrD02	156010246-156012276	846	3	282	31478.1	5.51375
AsNAC260	AsaD02G029550.1	ChrD02	161900073-161904360	1131	4	377	42934.9	8.11962
AsNAC261	AsaD02G031060.1	ChrD02	167683175-167684970	1596	3	532	58638.7	6.51229
AsNAC262	AsaD02G036730.1	ChrD02	187681269-187683545	870	3	290	32040.9	6.25146
AsNAC263	AsaD02G038330.1	ChrD02	192312486-192316183	1113	3	371	41326.3	8.9822
AsNAC264	AsaD02G038390.1	ChrD02	192391633-192398080	1143	3	381	41129.6	7.70466
AsNAC265	AsaD02G046270.1	ChrD02	229105902-229108557	1257	3	419	44886.6	8.80446
AsNAC266	AsaD02G059010.1	ChrD02	440307225-440308046	768	2	256	29100.6	5.10917
AsNAC267	AsaD02G061440.1	ChrD02	466622466-466629050	1056	4	352	39730.3	5.69165
AsNAC268	AsaD02G070160.1	ChrD02	531236875-531237962	618	2	206	22992.9	9.61212
AsNAC269	AsaD02G070690.1	ChrD02	535335480-535336734	1020	3	340	37515.1	6.80996
AsNAC270	AsaD03G006140.1	ChrD03	29884997-29890506	1314	6	438	49044.2	6.99974
AsNAC271	AsaD03G007270.1	ChrD03	37478372-37482980	879	4	293	31645.4	5.47134
AsNAC272	AsaD03G009860.1	ChrD03	59619979-59624955	1449	4	483	53247.9	5.57962
AsNAC273	AsaD03G026250.1	ChrD03	316788640-316792657	993	3	331	35728.6	8.82838
AsNAC274	AsaD03G026620.1	ChrD03	319033508-319035364	1857	1	619	66054.4	9.37301
AsNAC275	AsaD03G029050.1	ChrD03	335359556-335360834	1062	3	354	38685	6.0012
AsNAC276	AsaD03G035180.1	ChrD03	365486177-365488081	966	3	322	36156.2	6.11391
AsNAC277	AsaD04G019240.1	ChrD04	230999752-231001245	1494	1	498	54825.1	5.61793
AsNAC278	AsaD04G022320.1	ChrD04	247773373-247775894	1050	2	350	38350.6	5.54421
AsNAC279	AsaD04G022630.1	ChrD04	249469498-249470913	1416	1	472	50521.1	4.32945
AsNAC280	AsaD04G027350.1	ChrD04	274823450-274825127	891	3	297	33129.3	6.60869
AsNAC281	AsaD04G039040.1	ChrD04	319731664-319734001	1071	3	357	39727.1	6.46677
AsNAC282	AsaD04G043030.1	ChrD04	334432499-334434254	960	2	320	35326.5	6.62017
AsNAC283	AsaD04G050020.1	ChrD04	358639750-358641485	750	3	250	27292.1	5.36534
AsNAC284	AsaD04G051920.1	ChrD04	365429881-365432385	891	3	297	32591.8	8.64722
AsNAC285	AsaD04G052210.1	ChrD04	366303387-366305753	1248	3	416	44999.8	8.97028
AsNAC286	AsaD04G055710.1	ChrD04	379835663-379837304	714	2	238	25293.5	8.67508
AsNAC287	AsaD04G066840.1	ChrD04	424154689-424156772	723	2	241	25737.1	9.44425
AsNAC288	AsaD04G069410.1	ChrD04	434123634-434124253	603	1	201	22613.1	8.29935
AsNAC289	AsaD05G004890.1	ChrD05	27094508-27096531	1062	3	354	38556.9	9.08355
AsNAC290	AsaD05G004950.1	ChrD05	27339066-27340998	1056	3	352	38922.1	5.51244
AsNAC291	AsaD05G011550.1	ChrD05	75092979-75098069	927	3	309	33797.3	9.09638
AsNAC292	AsaD05G029670.1	ChrD05	285907297-285908276	735	3	245	26784.7	9.53998
AsNAC293	AsaD05G032400.1	ChrD05	310182158-310183942	1260	3	420	46242.8	4.82457
AsNAC294	AsaD05G032410.1	ChrD05	310192164-310193924	1056	3	352	38944	5.89968
AsNAC295	AsaD05G033820.1	ChrD05	320094133-320096439	819	2	273	29936.4	9.41408
AsNAC296	AsaD05G042360.1	ChrD05	377818458-377820552	1182	3	394	44388.3	6.10987
AsNAC297	AsaD05G048390.1	ChrD05	406277750-406278750	894	3	298	32797.9	5.93731
AsNAC298	AsaD05G048590.1	ChrD05	406944748-406948537	2091	4	697	76141.6	4.54998
AsNAC299	AsaD05G048990.1	ChrD05	408186460-408188932	1077	3	359	39516.1	9.00586
AsNAC300	AsaD05G050130.1	ChrD05	412368722-412370277	672	2	224	24610.3	9.95342
AsNAC301	AsaD05G050140.1	ChrD05	412445154-412446656	768	2	256	27572.6	9.70541
AsNAC302	AsaD05G054250.1	ChrD05	426955109-426959110	783	4	261	29389.4	5.20107
AsNAC303	AsaD05G054260.1	ChrD05	426959372-426961626	648	3	216	24874.6	6.34894
AsNAC304	AsaD05G060430.1	ChrD05	462150675-462152512	1056	3	352	39015.7	5.76594
AsNAC305	AsaD05G060510.1	ChrD05	462554581-462556944	1089	3	363	39131.3	6.58806
AsNAC306	AsaD06G004930.1	ChrD06	39091228-39095388	1107	4	369	41052.2	6.67315
AsNAC307	AsaD06G013120.1	ChrD06	164506766-164508251	987	2	329	36531.9	9.02262
AsNAC308	AsaD06G014030.1	ChrD06	176766440-176768811	2127	3	709	77638.7	9.08851
AsNAC309	AsaD06G021590.1	ChrD06	231386035-231387313	1056	3	352	39980.3	6.59357
AsNAC310	AsaD06G025090.1	ChrD06	248995315-249002688	1188	6	396	44665	5.98767
AsNAC311	AsaD06G026100.1	ChrD06	252883249-252885126	1047	3	349	37874.2	6.13352
AsNAC312	AsaD06G033290.1	ChrD06	283112133-283114318	918	3	306	33782.4	6.72999
AsNAC313	AsaD06G033300.1	ChrD06	283201431-283204281	918	3	306	34176.6	6.48592
AsNAC314	AsaD06G035420.1	ChrD06	289324508-289328264	1977	5	659	71971.3	4.59386
AsNAC315	AsaD07G001330.1	ChrD07	8479511-8480715	1020	3	340	39246.5	6.53082
AsNAC316	AsaD07G001810.1	ChrD07	9428728-9431383	1752	5	584	63249.1	5.0575
AsNAC317	AsaD07G004190.1	ChrD07	16181279-16184149	1206	3	402	42908.3	6.59369
AsNAC318	AsaD07G010090.1	ChrD07	36346711-36347607	867	2	289	31668.6	9.31357
AsNAC319	AsaD07G015450.1	ChrD07	57660410-57664243	912	3	304	33784	8.53254
AsNAC320	AsaD07G026340.1	ChrD07	111875759-111883482	1458	6	486	52843.7	8.1249
AsNAC321	AsaD07G027410.1	ChrD07	118444237-118445576	1125	3	375	42013	6.46131
AsNAC322	AsaD07G029300.1	ChrD07	131123739-131125813	1113	2	371	40173.5	8.04644
AsNAC323	AsaD07G031200.1	ChrD07	145440705-145441884	945	3	315	34436.7	6.07048
AsNAC324	AsaD07G032210.1	ChrD07	152531437-152534664	1164	3	388	42867.4	9.34155
AsNAC325	AsaD07G032380.1	ChrD07	153646477-153648543	1203	3	401	43022.4	6.59829
AsNAC326	AsaD07G038080.1	ChrD07	210249710-210254126	2337	7	779	85938.3	4.79513
AsNAC327	AsaD07G040200.1	ChrD07	243676945-243680386	858	3	286	32180.2	8.4956
AsNAC328	AsaD07G049220.1	ChrD07	396523946-396525482	1149	3	383	43052.1	7.07392
AsNAC329	AsaD07G053360.1	ChrD07	432925620-432930373	1878	5	626	68795.6	4.67202
AsNAC330	AsaD07G056260.1	ChrD07	449420474-449423622	738	3	246	26590.9	9.76375
AsNAC331	AsaD07G058530.1	ChrD07	462718327-462720277	1005	2	335	36827.3	6.45818
AsNAC332	AsaD07G062850.1	ChrD07	485270475-485275906	1281	6	427	47917.4	4.75347
AsNAC333	AsaD07G063690.1	ChrD07	491288771-491296372	1095	2	365	39962.4	4.72681

## Sheet: Table S2
Table S2:The Primers List Used qRT-PCR and Subcellular Localization
Gene name	F0rward primer	Reverse primer	Purpose
1	TCGTCATCGGAGCGCTACT	TCGTCATCGGAGCGCTACT	qRT-PCR verification
2	AAGACTCGGCCGCTGATG	CGTCCCGCTCGGGTACTT
3	GGCCATGATGTCGCTTCCT	CAGGACCAGGATCTTCTTGCA
4	TCATCCACCATGCCGACAT	ACGGTCAGCTCAATGTCAGTTG
6	TTTCACACCCTCGTCAGTTGTT	GGCGTAGTGGTAGGCGAGATC
7	GAACAGCCTCAGGTTGGATGA	GCCGTAGCCAAGACAGATCTTT
8	CTCTCAGCGAGCTTCCATTGT	TGCACGCCTTTCTTGTTGTAGA
9	GCCCAGCACCAGCTACAACT	GGATCCAATCCCAGAGCTTGT
10	GCTGCTTTGGCCAACGA	AACTGCGAGCCGGTGAATC
11	CGTCAACATCCTCGACTTCCA	CGGTCGCTGACTGCCTTT
12	ACGTCGGGTTGTCCAGAAAG	TCCTTGCTGTGCTCCCTGTAC
13	CATCCACCACGCAGACATCTA	CGCTGGTGAACTCCTGCAT
14	GGCGAGGTGGACATCAGGTA	GGCGTAATGGTAGGCGAGATC
15	CGAGCGCGCACTCAACTAT	GTGCTGGGCCCGTTCTT
17	TGCCAGGGATGGTTCTTTACA	CCGAGCAAGGTGTTGTAGAAAGT
18	TGCTCTACCCTCGCCATGA	GCCGATGACGAGGACGAT
19	GGTGCTGGCGACCAACAG	GCAGCCCCGGACGTAAG
20	GCCACCTCGGACAAACTGA	ACAACTGCTGCTGGTACTGATCAA
21	TCGACGACTGGGTGCTTTG	CTCGGCGATACCGTCGAA
22	CGCCGAACAACCTGACAAGT	GCTGCATCTTCTCCCATTCG
23	ATGGGAACTGAATGGCAAAGC	TGTTGCAGCCCCTGGAA
24	GCTACCATGTCGTCCCACTACTT	TGCCTGGCTGAAGAAGTACCA
25	AGACCGCGTGCTCCAAGA	GCGTGCTGGTGGTGGTACT
26	TCCCCAACGTGAACATGGA	GCGCCGATGACGACACTAC
27	TCCCCAACGTGAACATGGA	GCGGAGGCTTGGTGAAGA
29	GCCTCGGATACCTGGCTTAGT	GGCGGAGGCTTGGTGAA
30	CAGCCTTGTTGCCTAAGTGGTAT	GAGGTGCAAGACGATGATCTGA
31	GCGGCGCCTCTCGACTA	GGCTCTTCCGCATCCTGAT
33	ACGATGCCAGCCCATCTATAAG	TGTAAAATCCAGGTCGGAGGAT
35	TGAACGCGGCCATGTG	CAACTTGGAGTCCACGGAAACT
36	TCCTGACGTGGCGAAGCT	GCGGGAACTGGTCGAGAAG
37	AGACCTGATCGGCGCTGTAG	CGTACTTGCGGTCCCTGAAG
38	CCATGGCGCCTCAGTTTCT	TTGGCCGTCTAGTGTTTGGTT
39	GCACCATTACCGTTCAAGAGTTT	AGAGTAACTGCACTGGACCTGATG
40	CGGTCACCGATCCCAAGA	GCCACTGCCTTGCACCAT
41	CAGCTCCTCCCTCCATCGT	GGAGTCGTTGAGCGGAATGA
42	CAGCCCTCTCCGCATCAA	GGAGGATCCGAACCGTTGA
43	GAAGGCCACCGGGAAAGA	AACGGCGCGGTGCTT
44	AGGCGGTGTCGCTCAAGGAACTG	TCTCATGCCCACTAGCAATCC
45	ACCGGCGGGCAACAA	AGACTGAGAAGGCGTGGCCGAAG
46	TGGGCGGTGCGAGTCT	TGCGATGGGTGCGGTTAT
47	AGGATGAGTGGGTGGTTTGC	TGGTTACCCTGGTTTCCAAAGT
48	CGACTGCAAACCGAAGGATT	CGGCATCACCACCTTCTTG
49	TCTCCTTCCATGCCATCGA	TGGTCCGTGGGATCGAACT
50	GACCCTGTTTCTGCTGGACTGT	CAGTTGGCCCGCTTGCT
51	AGCGCAAGCCCGAGAAG	GGCCCAATGTTCGATGATTC
53	CCCGTTCATCTCCAAGCTCTT	TCGGAGCCCAGGTGGTACT
54	CCGGTACCTCGACACAACGT	GCCGGAGAGGAGCTGGTT
55	GGGTGCTGTGCCGAATCT	ACCAGGACGGTTGCTTTGAC
56	GGTGGTGTGCAGGGTGTTC	CGGAGTCGACCGTGTCGTA
57	CGAGGAAGTCGCTCAGGATAGA1	GTCCTGTGGGTGCCTCATCT
58	GAACAGAAACCGCTGAATCCA	CGATGGGTCGTGCTTGTAGAT
59	GCGGAGGCGAAGACAACAT	CGAGGCTATGGTCATTCTGATG
60	GATGATGGCGACGCTGATG	TTAATTCTTGTTCCGGGTCATTC
61	CGCCCTCGGCAAGAAACT	CGCTGTACATGCTCTGGATGTC
62	CCCGCTGCCGATGACTAC	GGTCGTGGCGGTAGATGTTG
63	GGTCGCCTCCCAGAAGATC	ACGAAGAGGAGTGGAACATGAAGT
64	CGAACGGATCGAGGACAAA	TGGCTCGATGCGGTAGAGAT
65	TCTTCCAGACAAGGCATCGTT	TTTCCCTGTTGCCTTCCAGTA
66	CAGCCCGTGCACATCATC	CGCGTGCAAAAGAAATACCA
67	CGGACAAGACGGACTGGAA	CTCAGGCAGATCCCATGGAT
69	CGAGAAGACCAACTGGATCATG	GGGCCTGTTGGTGTCGTTAG
70	GAGGGCAAGCGCTTCAAC	TCGTCCAACCTGAGGCTGTT
71	TGACCGAGGCGCACAAC	CCATGGGTCGTAGCGGTAGA
72	CACAGCGGGAACAGGGAGCAAG	GGCTATTAGACGCGATCTCTTCTT
74	GGCCCCGGAGGGTAATC	CCCCGCCCACCTCGTAGAAGTAG
75	AGGAGGCGGGCATCGA	TAAAGTGTACGCCTCTTGGTAAACC
76	CCTACCGCCCAATGAAGTTC	CCCGGAGTCAAGGAATTCG
77	ACGGGACAACGCACGAA	CGGCACAACACCCAGTCA
78	GGCGGCCAACACTGAAAA	ACCGGTCGCCTTCCAATAC
80	CTTGCCCAACTTCTCCTCTGA	GCGATCCCCAGTCCCTAGAG
81	CCTCGCCCACGATCCTT	GGGAGTCCTCCACGGTTGA
82	GCAGAAACCCCTCTCCATTG	GCCTCCTTGCAAGTGAAAAAAT
83	GCCAGGGTGAGGACTTTGAG	CCCATGGGTCGTACTTGTAGATG
84	GTCTCAAGATCATCAGCGAAACA	TCAGCTGCGGGATATTGCT
85	CATGGTCCCGCAGTTCCT	GAAACCGGTGTGGTGGAGAA
86	GCCGGGTCGCTCTGAGA	TGCCCACGGGCGAATA
88	TTTGGGCCAAGGGATAGGA	TCAGTTTCACCGGCTGCTAGT
89	GACGGGCTCGACGACATCT	CGGGTTGCGCGGTTT
90	GGCCGTGAACCAGATCGA	CGGCCTCCTCCTTGGAA
91	GCCCATCAATTTCCCGTACA	ACGATGTCAGCTTCATCATGTTG
92	CAGCCAGAGACGGAAGAGATG	GGCGCCCTCCAGTCATC
93	ATCCGGGCAGCAACCA	GCATGATCCGGCTGTATTCCT
94	GGTGGACAAGTCCGAAACAGA	TCGGTGGCAGCCATGTG
95	AGGGCCGTCACGTCCAA	ACGTGCAGCAAATGCATCA
96	GCTCAGCGTCGACACCTTCT	ACCGGTAGCTCGAGGCTCTT
97	ACGGACGAGTGGTACTTCTTCAG	CGTCTAGGTGCTGGCTGAAGT
98	CCAACCACCGGAAAATCG	GTTGGTGCGAAGCCCTGTA
99	TCGCTCCCTCGTCTTCCA	CTGCAGTGACACGAATCAAGCTA
100	TCCGTATTTGTTTCTTCCTTGCT	TCCTTGCCTGTGGGAGGAT
101	CCGCCGTCAGCACATACAG	GCACACGGCCCATTCG
102	CCGCCGTCAGCAACTACAG	CACAGCACCCAGTCATCCAA
103	AGGTCAAAAGGAGAAGAAACATCAG	CACAGCACCCAGTCATCCAA
104	GGGCCTCAGAACGAGTGGTA	GAAGGCCAGAAGGATGGGTACT
106	ACTAACGGTGGCGCCTGTAC	GTCCCGGTCGGGTATTTCTT
107	CACCTCAAGGGACCAAACGA	CCACAAGTTCCAGTCGATCGT
108	TGGTCCTCAGAACGATTGGTACT	GGCGTGCGTGGAAGAAGT
109	GGAGAAAAGCGACAAGGAGAAG	CGTCCCCGTCGGGTACTT
110	AGCGGCAAGAGGAATGAAAA	CCCCTCTTACTTGGTGCTCTCA
111	AGCTGCTCTTCTCCACACGTTT	CAAGCGAAGGAAGCCTGAAC
113	GCAGAGCCAGGCCAAGAAC	CTGTATTGCAGCCGCCATAG
114	TGCTACTCCCGAGCTTGAAAA	GCTGCGGATGGGAAACC
116	GGAGGAGGAGCTGCTGACCTA	GCTGTCCTGGGAAAATTCAATT
117	GACGTGTTAACCCAGCTTCCA	ATCCTGCAACGCTCTTGGAT
118	GTACACAGCCGCAGGTTCCT	GATGGTAGGGAACGCATCATATCT
119	TCCACTGCCACCCATCATG	TCCACCAGCTCCTCGTCAGT
122	CAACGCGTTCCAGCTTCA	TGGATGCAACTGAGGAGCATT
124	ATCCACCACGCCGACATCTA	CACCACCTCTCCACCGTACA
126	AAGCCACGAAAGCCAGAGAA	GGCGTAGTGGTAGGCGAGATC
127	CGTCGTCGGAGCGCTACT	AAGTCGCCGAGGTGGTACTG
128	ATGGGCGGTGCGAGTCT	GCGTCCCGCTTGGGTACT
129	CCAGCACAGCACGGAAGAG	TGGTTACCCTGGTTTCCAAAGT
130	CAGGACCTTCGTCGCAAAA	CGCTGCTCAGCCACCTTT
131	AAGGTGGTGATGCCGTCCTA	ACGGCTCGCACTTGTTGAG
132	TGGTCGTCCACTACCTCAAGAA	CTCTGCACCTCCCATGAACAT
133	GCGGCTGAGCATTGAGATC	GGTCAACCTCGGCGATGAT
135	GATCGGCTTCGAGAAATTCG	CAGGTCAGAGGGCTCGTGTT
136	TGGCCGACCTCAACAAGTG	TCCCATGGCTCGATCTTGTT
137	GTGGCTGATGACGGAGTTCCGGCTCA	CCTTGAGCACGAAGAAGTACCA
138	CGCAGGTTCGCGTACCGCTTCA	GGACCACGCAGTCCATGTTCACGT
139	GGGAGCAGCAGCCATTTTT	AAGGTGGGCGAGTCCGTGTTGAG
140	AGCAACAACCGCATTGATTCT	TTGCGCTGGCCAACATC
141	ATCTTCGCCAAGCCGCCACCTC	TTGGATTGCCCCGTCTTATG
142	GTCCAGACGCCGTGGCTGATGA	AGCCGGATGCCGGGAACTCCTC
143	CCACAGCAGGAGGATTCGAT	CGGACGACGCAGTCCATGTTCG
144	ACGATGAACGCAGCGATGT	CCACATGGCCGCATTCAT
145	GGCGATGTGGCAGCAGTAC	CGGGAACTGGTCGAGAAGAA
146	CAACCCTCTGACGATGAACGA	GAGCTGTCCACCATCTCTTCCT
147	GCGATGGAAGAAGATGAATGCT	GCGGGAACTGGTCGAGAAG
148	CGACAGGTCCGGGAGAGA	CGGTAGGGTGGAAACGAAAAC
149	GCACCGTTACCGTTCAAGAGTT	TCGTGATGTAAATCTTGCACATGA
150	GCGGCGAGAGGGATGAA	CGGTTCACCGCCACTACCT
151	CCCCTCCCCGTCACCTT	GCGAGTGAAGGAAGCCTGAA
152	CGGGCATCACCACCACTAC	CTCCCATGGGTCGAACTTGTA
153	TTGCATCCTTCCTCGTACCAT	CCTCGGCAACATCCTAGATGA
154	AGGATGAGTGGGTGGTTTGC	CCCGTGCCTCCCATCA
155	CGAACGCGTAATGGGAAAA	GGCATCACCACCTTCTTGATC
156	GGTGCTGGAGACCATCAAGAG	TGCCTGTTAAACCCGTTTGG
157	TTTCATGTGCCAGCAATTTTTCT	GAGGAGGTACATGTCGTCTTCGA
158	GGTGGTGGAGCTACCGATCA	ATGTTGCTGTTGTTGCATGTTCT
160	CGCCCTCAACGCCTACAA	GCAGCTTCCTTCAGCATGCT
161	CCCACCGACGCCATGT	AACCCAGTCATCCAACCTCATG
162	GCCGCATGAAGAGGAGCTAGT	CGGAGGCGTTGTCAATCTCT
163	ATCGCCGTCCCCATCAT	GAAGAGCAGCCAGTGTGGAAA
164	CTCCCCACCGCAGACACT	CCGTACAGCGCCATCTTTG
165	GGTTGGAGGGTGCACATGA	CGCGGCAGAGGGAGATTT
166	GCCGCGCCGATTACAAG	CCCAATCCTCCTGCTTGGA
167	CCCTCATCGACGCCTACATC	TCGCGCCGAATTGTCAT
168	GGGTGCTGTGCCGAATCTA	CCAGAGAAGCAGGACACTTGCT
169	TGCACGAGTACAGGATCCAGAA	CGGAGTCGACCGTGTCGTA
170	GTCGATGGTGGCCAAGGA	CACCACCCATTCCTCCTTGT
171	GCGGATGAGGGCAGGAA	GCACCTCCCCGTCGTTCT
172	GTTCATCCCCCTCCACCAT	CGCTGTACATGCTCTGGATGTC
173	CTGCCGCATCAGCATAAGAA	GGCCTGGCTCTGCATTAGTG
174	CGCCATGGACCCAGGAT	CGACCCATTCGCCTGTTC
176	CGACGCTTCATCGGATAATCTC	GCCCGCGTGGAAGACA
177	TCGGCAGCCAACACTGAAA	TCGTTAAGCATCCCCAGGAAT
178	CGAGGGCAAATCCAGGAA	AGCGATCCCCAGTCCCTAGA
179	TGGATGACTGGGTGCTGTGT	CTTGCACACAACCCATTCGT
180	TCCCCGCTATGGTCGAGTT	AGAGGAGAAGTTGGGCAAGTTG
181	GCAGAAACCCCTCTCCATTG	TGGTCTCCTGCTCCCTGCTA
182	CCGACACCGACGGCAAGGAGAA	TCCCATGGGTCGTACTTGTAGA
183	GGCAGGGTGAGGACTTTGAG	GGACGCAGGAAGTGCAGCACCAG
184	TCTCAAGATCACCAGCGAAACA	TCAGCTGCGGGATATTGCT
185	CATGGTCCCGCAGTTCCT	GAAACCGGTGTGGTGGAGAA
186	TGCCGGATCTCGCTCAA	TGTCCACGGGCGAATAGG
187	TCGCTGAAGAACAGAGCAAGAA	GGCATCCCCGGCTGAT
188	CGGGTCGCTTTGAGAAACA	TCTTGGTTGTCTGTAGCGTGACA
189	CGGATGCCGGACAAACC	CGGCTGGCGGTGCAT
190	CCATCGACCTGGACGTCATC	CCGATCTTTGCCAGTCGATT
191	AAACGGACGCTGGGAATG	GGCTGAACAGGTACCAGTCGTT
192	GAGGCCGACCTCAACAAGTG	GTCGGTCGATGCAGCTACAA
193	CTGCCATATGTCGATGGAACAC	TCGGGTACTTGCGGTCCTT
194	CGCCCAATGGCCAGAAG	CAAAGAATTGCGGCGAATACA
196	GCAGCCAAAGGCGTCAA	TTGGTCTCGAGGCGGTACTC
197	GAAGCATGCATCCAGGTGTAGA	TGATGGCAGCCGAAACTCA
198	GACCAGCTTGTGGCACGAA	TCGGGTGGAACCGGAAT
199	GCCAACATGCTGCAGTCGTA	CCAGCCCAAGACCTTAGCAA
200	CGGCGACACTGCAGTAGTCA	GCTGGCGGGAATTCTTCAG
201	GAAAAAAGCCGACACGGAGTAC	GGTACTGCGGATCATGGTAGGA
202	CGACGTCGACCTCAACAAGA	TGCCGGCAATGACTTCCT
203	GTGCTGTGCAAGGTGTACCGGAAGG	GCCACCAATGCATGCAACT
205	GCGGTGTCCAAGGTGTTCA	TCGGCGGCGAGACGGAAGAAGA
207	CCGTCGGCTTTAATGTTGGA	CCATTGCCCCGTTGGTT
209	ATGCTGCCCTGCTCAACAC	AGGAGGTACTGGGTCACAATGTC
210	CATCGTGGAGATCGACCTGAA	GCTCGTCAATCGGGATGGT
211	GGGCCTCAGAACGAGTGGTA	CCCTGTTGCACGCCTTGT
214	CGCCGTCTGGCAACAAC	GTCCCGGTCGGGTATTTCTT
215	CGACGACGTCCAGGACAACT	CAACGTCGGCCTCCTTCTT
216	GCTGCCGATGACTACCTGTTG	GCGTCATCGGTCTTGCTATTG
217	GGTGGCCTCCCAGAAGATC	GATGACGAAGCGGAGTGGAA
218	TTTCCGACAGAAGTGCCAATG	TGGCTCGATGCGGTAGAGAT
219	CCGCCGCTCCAGAACAC	TGCATACCGAACCCACCAT
220	TGGTCCACCACCTGATTCG	TGCTGGTCCTCCTTGATCTTG
221	CTCCGCCAAGGACGAATG	CACTGCCGTCAAACAATGCT
222	CCGCCGTCAGCACATACAG	CATTCTTCGCCAGCAAGTCTT
224	GGGCGTCTGCCAATGC	CACAGCACCCAGTCATCCAA
225	CTACCTGGCACGTGCTCTCTT	CAGCGACGTGGACAGCAA
226	CCGAGAAGCTCATCCACCAT	GCGATGCTACGGTTGTTACCA
227	ATCCACCACGCCGACATCTA	GGCGTAGTGGTAGGCGAGATC
228	CGAGTCGCACATGCCTTTC	GGCGTAGTGGTAGGCGAGATC
229	TCTTTCACACCCTCGTCAGTTG	GATCCCATCTGAGCTCGTTCTC
230	AAGGGCGACAAGACCAACTG	GTGGCCGTAGCCAAGACAGA
233	TGCCGATGCGCCAAAC	GGCTGAGCGGTCGACATC
236	GGCAAGAAGCTCCACTTCGA	AACCGGCACAAGGTGAACTC
237	AGCCGGCGACGACTACCTAT	GGGTCGTGGCGGTAGATG
238	CGACGTCCAGGACAACTTCA	AGTGGAGTGCAACGGGAAGTT
242	CCCGGTCCAGGGTGAGA	GTTCCCGCTGATCCCAAAC
244	GGCTTGGTGGTTGATGAGAGA	TCACCATCCCAGTCAACTGATG
245	GAACAGATTGCGGCACGAA	GCCATGCCCTCGAAGAAAT
246	AGACCGCGTGCTCCAAGA	GCCCATGGCCTTAGCAAGT
247	TCCCCAACGTGAACATGGA	GCGCCGATGACGACACTAGT
252	CGCAAGCGTCGCAAGATA	GGCGGAGGCTTGGTGAA
253	CGTGTGCTGTGGAAATCGAT	TCTTATGCCATCTGATCTGCTCAT
255	GTGCCCAAATTGCAAGCAT	AGGCGACGAGGCTGTTGA
256	GGCGTGGCAACGACGGCAGGAT	AGTCCTGGCCAGCATGACA
258	TCATGCCACAGCAGGATGAG	CGGACGCGGCAGTCCATGTTCG
259	GTGCGGGTTCTTCCTCGAT	ATGGCCGCGTTCATCGT
262	CGGCACCATTACCGTTCAAG	GCATGCCCCCGAAGTTAGT
263	ACAGCGCGAGGCCAAAC	ACCGCCACTGCTTTGCA
264	GACCAACAAGGCTGCATCGT	GTCTGTTCCTGTGGCTTTCCA
265	GGCGGCAATGCGGTAA	GAAGTCTTGGCACTCGATGCT
267	GCAGCGCCGAACAACCT	CCCCGTCTTGCATGGTAAGA
271	GGGAGGCAGTGCATGATGT	GCAGCCCCTGGAAATGC
273	AGCGCAAGCCCGAGAAG	GGTCCAGTCACCACCAAAGC
275	CCCGTTCATCTCCAAGCTCTT	TCGGAGCCCAGGTGGTACT
276	CAGCCCGTGCACATCATC	GCCGGAGAGGAGCTGGTT
277	CCTCCTGGAGCTCGTTTGTG	CTCAGGCAGATCCCATGGAT
278	TCAAGAAGGCGCTGGTGTT	CGGCGTTGCCAGCTTCT
279	GGAGCGACAAGAGGCAGCAGGTGGT	TCGTGCATGATCCAGTTGGT
282	GGAAGGCGCCGAAAGG	CGCATCCCTCGTCGTAGCCAATC
287	GCCTCCACCCGTCCGACCTACCA	GGAAGGCGCCGAAAGG
289	CACCTACCGCCCAATGAAGT	TTTCTCCTTCCCGGAGACTTTCCACA
293	TGCGAGCCGCGAGATC	GCACAACACCCAGTCATCCA
297	GGAGTCGGCGGCTTCAC	CCTTGTGCACGAAGAAGTACCA
299	CTAGACATGGTCCCGCAGTTC	TGAAGAGATTGTGCTTGGACTGA
300	GGCTTGAACCAGAGCTACGAA	GTGCCCACGGGCGAATA
302	GATGACGACGCGGATAAGGA	CCTCCTTGCTCTGTTCTTCTTCAG
304	GGTGCTCGACCGGTTTTTC	TGGAGCACCAGGCATCTTC
305	GACGACGCTACCGGGTTCT	ACGGCTCGCACTTGTTGAG
306	GGCCGTGAACCAGATCGA	TGAACATGGTTCTGCTGCAGTT
307	GCAGCCAAAGGCGTCAA	CACGATGTCAGCTTCATCATGTT
308	CGACAGCACATGGAGGAATACA	TGAGTGATGGCAGTCGAAACTC
311	CGTGGCCGACCTCAACA	ACGTGAGCCGCACTGACA
313	GCCGCAGTGAAGGGATACA	GGGTACTTGCGGTCCTTCAC
314	CAGAATTCCCGCCAACCA	GGTGGTACTCCGGATCATGGT
315	AGGCAACAGGGAGGGACAA	AATCAAGCTAGGCTCGCTCATT
316	CCGCTACCACCTCCACGAT	GTCTTCCTCATGCCGACCAA
321	GCAAGAAGACCGACTGGATCA	GCGAGCTGGCTGACATCAG
323	CCTTGACGGCGACATTATTTC	CTTCCTGGATCTCGACGTTGTC
325	CTGGTCCTCAGAACGATTGGTACT	AGCAGCCGCCAGCTGTT
327	ACATGTCGAGCAACAGCAATTC	TCGTCCCCGTCGGGTACT
333	CCGATCCGGAACCTGAGA	CATTCTCCTGGCTCCAGTTTG
34	GGTTCGGCCGGGACTTC	GCTGCTGCAGGCGTGAA
52	CGGCACTGAGGAAGATGAGAAC	ACAGTTTATACACCACCAGCTCTTCAT
159	CCGGCATCAAGCCTGTTTT	CGGTCGAGTCGTGCTCAA
257	CGCCACAGCTCCCAAATC	CCATCTCCCTTGGTCATGAAG
AsNAC109	AACTGTCGACGATGGAGCTCAAGGCGCTGCC	TAGGCGGCCGCGTATGCCCATCCGTACATCCCAAC	Subcellular Localization
AsNAC109-N	AACTGTCGACGATGGAGCTCAAGGCGCTGCC	TGAGCGGCCGCGGTGCGGTACTCGTGCATAATCCA
AsNAC109-M	AACTGTCGACCCGAGCCGGAGTTTGAGTCTG	TAGGCGGCCGCAGGTTCATTGCTCCATGCATCCCT
AsNAC109-C	AACTGTCGACGGATTTAATGCCATGCCTCAGCAGT	TAGGCGGCCGCGTATGCCCATCCGTACATCCCAAC

## Sheet: Table S3
Table S3: Homologous gene pairs between oat AsNAC genes
Chr.	Gene Name	Gene ID		Chr.	Gene Name	Gene ID
Chr1A	AsNAC009	AsaA01G031230.1	==	Chr1A	AsNAC015	AsaA01G061390.1
Chr1A	AsNAC010	AsaA01G034100.1	==	Chr1A	AsNAC016	AsaA01G064360.1
Chr1A	AsNAC012	AsaA01G044500.1	==	Chr1A	AsNAC020	AsaA01G073950.1
Chr1A	AsNAC004	AsaA01G020280.1	==	Chr1C	AsNAC124	AsaC01G007700.1
Chr1A	AsNAC006	AsaA01G024950.1	==	Chr1C	AsNAC121	AsaC01G002970.1
Chr1A	AsNAC007	AsaA01G025360.1	==	Chr1C	AsNAC120	AsaC01G002630.1
Chr1A	AsNAC008	AsaA01G025580.1	==	Chr1C	AsNAC119	AsaC01G002380.1
Chr1A	AsNAC005	AsaA01G023020.1	==	Chr1C	AsNAC123	AsaC01G005300.1
Chr1A	AsNAC001	AsaA01G002800.1	==	Chr1C	AsNAC127	AsaC01G025610.1
Chr1A	AsNAC002	AsaA01G002890.1	==	Chr1C	AsNAC126	AsaC01G025530.1
Chr1A	AsNAC003	AsaA01G005480.1	==	Chr1C	AsNAC125	AsaC01G021830.1
Chr1A	AsNAC005	AsaA01G023020.1	==	Chr1D	AsNAC228	AsaD01G021770.1
Chr1A	AsNAC006	AsaA01G024950.1	==	Chr1D	AsNAC229	AsaD01G023770.1
Chr1A	AsNAC008	AsaA01G025580.1	==	Chr1D	AsNAC231	AsaD01G024470.1
Chr1A	AsNAC009	AsaA01G031230.1	==	Chr1D	AsNAC232	AsaD01G029800.1
Chr1A	AsNAC015	AsaA01G061390.1	==	Chr1D	AsNAC232	AsaD01G029800.1
Chr1A	AsNAC016	AsaA01G064360.1	==	Chr1D	AsNAC233	AsaD01G032480.1
Chr1A	AsNAC020	AsaA01G073950.1	==	Chr1D	AsNAC234	AsaD01G041620.1
Chr1A	AsNAC004	AsaA01G020280.1	==	Chr1D	AsNAC227	AsaD01G019580.1
Chr1A	AsNAC012	AsaA01G044500.1	==	Chr1D	AsNAC234	AsaD01G041620.1
Chr1A	AsNAC001	AsaA01G002800.1	==	Chr1D	AsNAC224	AsaD01G002260.1
Chr1A	AsNAC007	AsaA01G025360.1	==	Chr4D	AsNAC284	AsaD04G051920.1
Chr2A	AsNAC022	AsaA02G016050.1	==	Chr2C	AsNAC133	AsaC02G027470.1
Chr2A	AsNAC023	AsaA02G024760.1	==	Chr2C	AsNAC134	AsaC02G036340.1
Chr2A	AsNAC037	AsaA02G033660.1	==	Chr2C	AsNAC147	AsaC02G045200.1
Chr2A	AsNAC038	AsaA02G035210.1	==	Chr2C	AsNAC148	AsaC02G046970.1
Chr2A	AsNAC039	AsaA02G041090.1	==	Chr2C	AsNAC149	AsaC02G052040.1
Chr2A	AsNAC040	AsaA02G042830.1	==	Chr2C	AsNAC150	AsaC02G053410.1
Chr2A	AsNAC041	AsaA02G042880.1	==	Chr2C	AsNAC151	AsaC02G053460.1
Chr2A	AsNAC025	AsaA02G027190.1	==	Chr2C	AsNAC136	AsaC02G038580.1
Chr2A	AsNAC026	AsaA02G028570.1	==	Chr2C	AsNAC137	AsaC02G039920.1
Chr2A	AsNAC029	AsaA02G028650.1	==	Chr2C	AsNAC138	AsaC02G039930.1
Chr2A	AsNAC032	AsaA02G028900.1	==	Chr2C	AsNAC140	AsaC02G040110.1
Chr2A	AsNAC033	AsaA02G030790.1	==	Chr2C	AsNAC141	AsaC02G042030.1
Chr2A	AsNAC035	AsaA02G032140.1	==	Chr2C	AsNAC144	AsaC02G043500.1
Chr2A	AsNAC024	AsaA02G026010.1	==	Chr2C	AsNAC135	AsaC02G036950.1
Chr2A	AsNAC043	AsaA02G056940.1	==	Chr6C	AsNAC202	AsaC06G062810.1
Chr2A	AsNAC044	AsaA02G062260.1	==	Chr6C	AsNAC203	AsaC06G067590.1
Chr2A	AsNAC022	AsaA02G016050.1	==	Chr2D	AsNAC267	AsaD02G061440.1
Chr2A	AsNAC023	AsaA02G024760.1	==	Chr2D	AsNAC268	AsaD02G070160.1
Chr2A	AsNAC037	AsaA02G033660.1	==	Chr2D	AsNAC260	AsaD02G029550.1
Chr2A	AsNAC038	AsaA02G035210.1	==	Chr2D	AsNAC261	AsaD02G031060.1
Chr2A	AsNAC039	AsaA02G041090.1	==	Chr2D	AsNAC262	AsaD02G036730.1
Chr2A	AsNAC040	AsaA02G042830.1	==	Chr2D	AsNAC263	AsaD02G038330.1
Chr2A	AsNAC041	AsaA02G042880.1	==	Chr2D	AsNAC264	AsaD02G038390.1
Chr2A	AsNAC025	AsaA02G027190.1	==	Chr2D	AsNAC246	AsaD02G022950.1
Chr2A	AsNAC026	AsaA02G028570.1	==	Chr2D	AsNAC247	AsaD02G024240.1
Chr2A	AsNAC029	AsaA02G028650.1	==	Chr2D	AsNAC250	AsaD02G024300.1
Chr2A	AsNAC032	AsaA02G028900.1	==	Chr2D	AsNAC251	AsaD02G024450.1
Chr2A	AsNAC034	AsaA02G031590.1	==	Chr2D	AsNAC257	AsaD02G027240.1
Chr2A	AsNAC035	AsaA02G032140.1	==	Chr2D	AsNAC259	AsaD02G027890.1
Chr2A	AsNAC044	AsaA02G062260.1	==	Chr7D	AsNAC318	AsaD07G010090.1
Chr3A	AsNAC047	AsaA03G007860.1	==	Chr1C	AsNAC130	AsaC01G032930.1
Chr3A	AsNAC046	AsaA03G000830.1	==	Chr1C	AsNAC131	AsaC01G035370.1
Chr3A	AsNAC045	AsaA03G000810.1	==	Chr1C	AsNAC129	AsaC01G026750.1
Chr3A	AsNAC047	AsaA03G007860.1	==	Chr3C	AsNAC154	AsaC03G006450.1
Chr3A	AsNAC051	AsaA03G039140.1	==	Chr3C	AsNAC158	AsaC03G038630.1
Chr3A	AsNAC052	AsaA03G039540.1	==	Chr3C	AsNAC159	AsaC03G039060.1
Chr3A	AsNAC053	AsaA03G042030.1	==	Chr3C	AsNAC160	AsaC03G041660.1
Chr3A	AsNAC050	AsaA03G020910.1	==	Chr3C	AsNAC155	AsaC03G033040.1
Chr3A	AsNAC048	AsaA03G016960.1	==	Chr3C	AsNAC157	AsaC03G036510.1
Chr3A	AsNAC049	AsaA03G018260.1	==	Chr3C	AsNAC156	AsaC03G035360.1
Chr3A	AsNAC045	AsaA03G000810.1	==	Chr3C	AsNAC152	AsaC03G000530.1
Chr3A	AsNAC046	AsaA03G000830.1	==	Chr3C	AsNAC153	AsaC03G000550.1
Chr3A	AsNAC051	AsaA03G039140.1	==	Chr3D	AsNAC273	AsaD03G026250.1
Chr3A	AsNAC049	AsaA03G018260.1	==	Chr3D	AsNAC271	AsaD03G007270.1
Chr4A	AsNAC068	AsaA04G065400.1	==	Chr3C	AsNAC162	AsaC03G053540.1
Chr4A	AsNAC069	AsaA04G067370.1	==	Chr3C	AsNAC163	AsaC03G055640.1
Chr4A	AsNAC070	AsaA04G067690.1	==	Chr3C	AsNAC164	AsaC03G055950.1
Chr4A	AsNAC066	AsaA04G059200.1	==	Chr3C	AsNAC161	AsaC03G048450.1
Chr4A	AsNAC055	AsaA04G020700.1	==	Chr4C	AsNAC168	AsaC04G027820.1
Chr4A	AsNAC060	AsaA04G042560.1	==	Chr4C	AsNAC171	AsaC04G048950.1
Chr4A	AsNAC056	AsaA04G026170.1	==	Chr4C	AsNAC169	AsaC04G033330.1
Chr4A	AsNAC058	AsaA04G038130.1	==	Chr4C	AsNAC170	AsaC04G045050.1
Chr4A	AsNAC061	AsaA04G053410.1	==	Chr7C	AsNAC215	AsaC07G052000.1
Chr4A	AsNAC062	AsaA04G053830.1	==	Chr7C	AsNAC216	AsaC07G052390.1
Chr4A	AsNAC064	AsaA04G055110.1	==	Chr7C	AsNAC218	AsaC07G053520.1
Chr4A	AsNAC065	AsaA04G056930.1	==	Chr7C	AsNAC220	AsaC07G055420.1
Chr4A	AsNAC061	AsaA04G053410.1	==	Chr1D	AsNAC237	AsaD01G068570.1
Chr4A	AsNAC062	AsaA04G053830.1	==	Chr1D	AsNAC238	AsaD01G068970.1
Chr4A	AsNAC064	AsaA04G055110.1	==	Chr1D	AsNAC240	AsaD01G070160.1
Chr4A	AsNAC065	AsaA04G056930.1	==	Chr1D	AsNAC241	AsaD01G072120.1
Chr4A	AsNAC069	AsaA04G067370.1	==	Chr1D	AsNAC230	AsaD01G024280.1
Chr4A	AsNAC066	AsaA04G059200.1	==	Chr3D	AsNAC276	AsaD03G035180.1
Chr4A	AsNAC070	AsaA04G067690.1	==	Chr4D	AsNAC285	AsaD04G052210.1
Chr4A	AsNAC071	AsaA04G071410.1	==	Chr4D	AsNAC286	AsaD04G055710.1
Chr4A	AsNAC071	AsaA04G071410.1	==	Chr4D	AsNAC287	AsaD04G066840.1
Chr4A	AsNAC072	AsaA04G074220.1	==	Chr4D	AsNAC288	AsaD04G069410.1
Chr4A	AsNAC054	AsaA04G017340.1	==	Chr4D	AsNAC277	AsaD04G019240.1
Chr4A	AsNAC058	AsaA04G038130.1	==	Chr4D	AsNAC281	AsaD04G039040.1
Chr4A	AsNAC060	AsaA04G042560.1	==	Chr4D	AsNAC282	AsaD04G043030.1
Chr5A	AsNAC077	AsaA05G020440.1	==	Chr4C	AsNAC165	AsaC04G002920.1
Chr5A	AsNAC078	AsaA05G039310.1	==	Chr5C	AsNAC177	AsaC05G026590.1
Chr5A	AsNAC079	AsaA05G041700.1	==	Chr5C	AsNAC178	AsaC05G029340.1
Chr5A	AsNAC080	AsaA05G041710.1	==	Chr5C	AsNAC179	AsaC05G029350.1
Chr5A	AsNAC081	AsaA05G042980.1	==	Chr5C	AsNAC180	AsaC05G031020.1
Chr5A	AsNAC083	AsaA05G059080.1	==	Chr5C	AsNAC183	AsaC05G047610.1
Chr5A	AsNAC084	AsaA05G059370.1	==	Chr5C	AsNAC184	AsaC05G047810.1
Chr5A	AsNAC085	AsaA05G059700.1	==	Chr5C	AsNAC185	AsaC05G048240.1
Chr5A	AsNAC086	AsaA05G060980.1	==	Chr5C	AsNAC186	AsaC05G049350.1
Chr5A	AsNAC088	AsaA05G065750.1	==	Chr5C	AsNAC189	AsaC05G053810.1
Chr5A	AsNAC082	AsaA05G052630.1	==	Chr5C	AsNAC181	AsaC05G040780.1
Chr5A	AsNAC074	AsaA05G003050.1	==	Chr7C	AsNAC204	AsaC07G002420.1
Chr5A	AsNAC075	AsaA05G012250.1	==	Chr7C	AsNAC205	AsaC07G012790.1
Chr5A	AsNAC076	AsaA05G012310.1	==	Chr7C	AsNAC206	AsaC07G012850.1
Chr5A	AsNAC083	AsaA05G059080.1	==	Chr5D	AsNAC297	AsaD05G048390.1
Chr5A	AsNAC084	AsaA05G059370.1	==	Chr5D	AsNAC298	AsaD05G048590.1
Chr5A	AsNAC085	AsaA05G059700.1	==	Chr5D	AsNAC299	AsaD05G048990.1
Chr5A	AsNAC086	AsaA05G060980.1	==	Chr5D	AsNAC300	AsaD05G050130.1
Chr5A	AsNAC082	AsaA05G052630.1	==	Chr5D	AsNAC296	AsaD05G042360.1
Chr5A	AsNAC080	AsaA05G041710.1	==	Chr5D	AsNAC294	AsaD05G032410.1
Chr5A	AsNAC081	AsaA05G042980.1	==	Chr5D	AsNAC295	AsaD05G033820.1
Chr5A	AsNAC078	AsaA05G039310.1	==	Chr5D	AsNAC292	AsaD05G029670.1
Chr6A	AsNAC099	AsaA06G046290.1	==	Chr2C	AsNAC132	AsaC02G009730.1
Chr6A	AsNAC091	AsaA06G019710.1	==	Chr6C	AsNAC196	AsaC06G015120.1
Chr6A	AsNAC097	AsaA06G041370.1	==	Chr6C	AsNAC200	AsaC06G049200.1
Chr6A	AsNAC098	AsaA06G043650.1	==	Chr6C	AsNAC199	AsaC06G046910.1
Chr6A	AsNAC093	AsaA06G028930.1	==	Chr6C	AsNAC194	AsaC06G005270.1
Chr6A	AsNAC094	AsaA06G032420.1	==	Chr6C	AsNAC193	AsaC06G001620.1
Chr6A	AsNAC089	AsaA06G001270.1	==	Chr6C	AsNAC198	AsaC06G034980.1
Chr6A	AsNAC090	AsaA06G010390.1	==	Chr6C	AsNAC197	AsaC06G024690.1
Chr6A	AsNAC095	AsaA06G033250.1	==	Chr6C	AsNAC192	AsaC06G000390.1
Chr6A	AsNAC101	AsaA06G058960.1	==	Chr7C	AsNAC222	AsaC07G065250.1
Chr6A	AsNAC089	AsaA06G001270.1	==	Chr2D	AsNAC245	AsaD02G017290.1
Chr6A	AsNAC101	AsaA06G058960.1	==	Chr5D	AsNAC305	AsaD05G060510.1
Chr6A	AsNAC097	AsaA06G041370.1	==	Chr6D	AsNAC313	AsaD06G033300.1
Chr6A	AsNAC093	AsaA06G028930.1	==	Chr6D	AsNAC309	AsaD06G021590.1
Chr6A	AsNAC095	AsaA06G033250.1	==	Chr6D	AsNAC311	AsaD06G026100.1
Chr6A	AsNAC092	AsaA06G020980.1	==	Chr6D	AsNAC308	AsaD06G014030.1
Chr6A	AsNAC090	AsaA06G010390.1	==	Chr6D	AsNAC306	AsaD06G004930.1
Chr7A	AsNAC109	AsaA07G012230.1	==	Chr4C	AsNAC166	AsaC04G011490.1
Chr7A	AsNAC116	AsaA07G049630.1	==	Chr5C	AsNAC190	AsaC05G064650.1
Chr7A	AsNAC110	AsaA07G024650.1	==	Chr5C	AsNAC175	AsaC05G011660.1
Chr7A	AsNAC111	AsaA07G028780.1	==	Chr5C	AsNAC174	AsaC05G007150.1
Chr7A	AsNAC112	AsaA07G031580.1	==	Chr5C	AsNAC173	AsaC05G004010.1
Chr7A	AsNAC113	AsaA07G033710.1	==	Chr5C	AsNAC172	AsaC05G001850.1
Chr7A	AsNAC117	AsaA07G052340.1	==	Chr5C	AsNAC191	AsaC05G066240.1
Chr7A	AsNAC103	AsaA07G000930.1	==	Chr7C	AsNAC212	AsaC07G040700.1
Chr7A	AsNAC104	AsaA07G001980.1	==	Chr7C	AsNAC211	AsaC07G039430.1
Chr7A	AsNAC105	AsaA07G003650.1	==	Chr7C	AsNAC210	AsaC07G037510.1
Chr7A	AsNAC107	AsaA07G006170.1	==	Chr7C	AsNAC209	AsaC07G035070.1
Chr7A	AsNAC108	AsaA07G006370.1	==	Chr7C	AsNAC208	AsaC07G034910.1
Chr7A	AsNAC114	AsaA07G038450.1	==	Chr2D	AsNAC243	AsaD02G003510.1
Chr7A	AsNAC115	AsaA07G039150.1	==	Chr2D	AsNAC242	AsaD02G002980.1
Chr7A	AsNAC115	AsaA07G039150.1	==	Chr7D	AsNAC333	AsaD07G063690.1
Chr7A	AsNAC113	AsaA07G033710.1	==	Chr7D	AsNAC331	AsaD07G058530.1
Chr7A	AsNAC116	AsaA07G049630.1	==	Chr7D	AsNAC317	AsaD07G004190.1
Chr7A	AsNAC117	AsaA07G052340.1	==	Chr7D	AsNAC316	AsaD07G001810.1
Chr7A	AsNAC118	AsaA07G052750.1	==	Chr7D	AsNAC315	AsaD07G001330.1
Chr7A	AsNAC107	AsaA07G006170.1	==	Chr7D	AsNAC324	AsaD07G032210.1
Chr7A	AsNAC108	AsaA07G006370.1	==	Chr7D	AsNAC325	AsaD07G032380.1
Chr7A	AsNAC104	AsaA07G001980.1	==	Chr7D	AsNAC321	AsaD07G027410.1
Chr7A	AsNAC105	AsaA07G003650.1	==	Chr7D	AsNAC322	AsaD07G029300.1
Chr1C	AsNAC128	AsaC01G026720.1	==	Chr1C	AsNAC131	AsaC01G035370.1
Chr1C	AsNAC130	AsaC01G032930.1	==	Chr3C	AsNAC154	AsaC03G006450.1
Chr1C	AsNAC131	AsaC01G035370.1	==	Chr3C	AsNAC153	AsaC03G000550.1
Chr1C	AsNAC120	AsaC01G002630.1	==	Chr3C	AsNAC163	AsaC03G055640.1
Chr1C	AsNAC128	AsaC01G026720.1	==	Chr3C	AsNAC153	AsaC03G000550.1
Chr1C	AsNAC129	AsaC01G026750.1	==	Chr3C	AsNAC152	AsaC03G000530.1
Chr1C	AsNAC121	AsaC01G002970.1	==	Chr1D	AsNAC229	AsaD01G023770.1
Chr1C	AsNAC126	AsaC01G025530.1	==	Chr1D	AsNAC225	AsaD01G002350.1
Chr1C	AsNAC127	AsaC01G025610.1	==	Chr1D	AsNAC224	AsaD01G002260.1
Chr1C	AsNAC123	AsaC01G005300.1	==	Chr1D	AsNAC228	AsaD01G021770.1
Chr1C	AsNAC124	AsaC01G007700.1	==	Chr1D	AsNAC227	AsaD01G019580.1
Chr1C	AsNAC119	AsaC01G002380.1	==	Chr1D	AsNAC231	AsaD01G024470.1
Chr1C	AsNAC120	AsaC01G002630.1	==	Chr4D	AsNAC284	AsaD04G051920.1
Chr2C	AsNAC132	AsaC02G009730.1	==	Chr2D	AsNAC265	AsaD02G046270.1
Chr2C	AsNAC133	AsaC02G027470.1	==	Chr2D	AsNAC267	AsaD02G061440.1
Chr2C	AsNAC134	AsaC02G036340.1	==	Chr2D	AsNAC268	AsaD02G070160.1
Chr2C	AsNAC135	AsaC02G036950.1	==	Chr2D	AsNAC269	AsaD02G070690.1
Chr2C	AsNAC136	AsaC02G038580.1	==	Chr2D	AsNAC246	AsaD02G022950.1
Chr2C	AsNAC137	AsaC02G039920.1	==	Chr2D	AsNAC247	AsaD02G024240.1
Chr2C	AsNAC138	AsaC02G039930.1	==	Chr2D	AsNAC250	AsaD02G024300.1
Chr2C	AsNAC140	AsaC02G040110.1	==	Chr2D	AsNAC251	AsaD02G024450.1
Chr2C	AsNAC142	AsaC02G042050.1	==	Chr2D	AsNAC256	AsaD02G026500.1
Chr2C	AsNAC144	AsaC02G043500.1	==	Chr2D	AsNAC259	AsaD02G027890.1
Chr2C	AsNAC147	AsaC02G045200.1	==	Chr2D	AsNAC260	AsaD02G029550.1
Chr2C	AsNAC148	AsaC02G046970.1	==	Chr2D	AsNAC261	AsaD02G031060.1
Chr2C	AsNAC149	AsaC02G052040.1	==	Chr2D	AsNAC262	AsaD02G036730.1
Chr2C	AsNAC150	AsaC02G053410.1	==	Chr2D	AsNAC263	AsaD02G038330.1
Chr2C	AsNAC151	AsaC02G053460.1	==	Chr2D	AsNAC264	AsaD02G038390.1
Chr3C	AsNAC163	AsaC03G055640.1	==	Chr1D	AsNAC230	AsaD01G024280.1
Chr3C	AsNAC158	AsaC03G038630.1	==	Chr3D	AsNAC273	AsaD03G026250.1
Chr3C	AsNAC159	AsaC03G039060.1	==	Chr3D	AsNAC274	AsaD03G026620.1
Chr3C	AsNAC160	AsaC03G041660.1	==	Chr3D	AsNAC275	AsaD03G029050.1
Chr3C	AsNAC156	AsaC03G035360.1	==	Chr3D	AsNAC271	AsaD03G007270.1
Chr3C	AsNAC157	AsaC03G036510.1	==	Chr3D	AsNAC270	AsaD03G006140.1
Chr3C	AsNAC155	AsaC03G033040.1	==	Chr3D	AsNAC272	AsaD03G009860.1
Chr3C	AsNAC162	AsaC03G053540.1	==	Chr4D	AsNAC283	AsaD04G050020.1
Chr3C	AsNAC163	AsaC03G055640.1	==	Chr4D	AsNAC284	AsaD04G051920.1
Chr3C	AsNAC164	AsaC03G055950.1	==	Chr4D	AsNAC285	AsaD04G052210.1
Chr4C	AsNAC169	AsaC04G033330.1	==	Chr4D	AsNAC280	AsaD04G027350.1
Chr4C	AsNAC170	AsaC04G045050.1	==	Chr4D	AsNAC281	AsaD04G039040.1
Chr4C	AsNAC171	AsaC04G048950.1	==	Chr4D	AsNAC282	AsaD04G043030.1
Chr4C	AsNAC168	AsaC04G027820.1	==	Chr4D	AsNAC278	AsaD04G022320.1
Chr4C	AsNAC165	AsaC04G002920.1	==	Chr5D	AsNAC291	AsaD05G011550.1
Chr4C	AsNAC166	AsaC04G011490.1	==	Chr7D	AsNAC326	AsaD07G038080.1
Chr4C	AsNAC167	AsaC04G012770.1	==	Chr7D	AsNAC327	AsaD07G040200.1
Chr4C	AsNAC165	AsaC04G002920.1	==	ptg000116l	AsNAC334	Asaptg000116lG000860.1
Chr5C	AsNAC183	AsaC05G047610.1	==	Chr5D	AsNAC297	AsaD05G048390.1
Chr5C	AsNAC184	AsaC05G047810.1	==	Chr5D	AsNAC298	AsaD05G048590.1
Chr5C	AsNAC185	AsaC05G048240.1	==	Chr5D	AsNAC299	AsaD05G048990.1
Chr5C	AsNAC186	AsaC05G049350.1	==	Chr5D	AsNAC300	AsaD05G050130.1
Chr5C	AsNAC189	AsaC05G053810.1	==	Chr5D	AsNAC303	AsaD05G054260.1
Chr5C	AsNAC177	AsaC05G026590.1	==	Chr5D	AsNAC292	AsaD05G029670.1
Chr5C	AsNAC178	AsaC05G029340.1	==	Chr5D	AsNAC293	AsaD05G032400.1
Chr5C	AsNAC179	AsaC05G029350.1	==	Chr5D	AsNAC294	AsaD05G032410.1
Chr5C	AsNAC180	AsaC05G031020.1	==	Chr5D	AsNAC295	AsaD05G033820.1
Chr5C	AsNAC181	AsaC05G040780.1	==	Chr5D	AsNAC296	AsaD05G042360.1
Chr5C	AsNAC173	AsaC05G004010.1	==	Chr7D	AsNAC330	AsaD07G056260.1
Chr5C	AsNAC174	AsaC05G007150.1	==	Chr7D	AsNAC329	AsaD07G053360.1
Chr5C	AsNAC175	AsaC05G011660.1	==	Chr7D	AsNAC328	AsaD07G049220.1
Chr5C	AsNAC190	AsaC05G064650.1	==	Chr7D	AsNAC317	AsaD07G004190.1
Chr5C	AsNAC172	AsaC05G001850.1	==	Chr7D	AsNAC331	AsaD07G058530.1
Chr5C	AsNAC191	AsaC05G066240.1	==	Chr7D	AsNAC316	AsaD07G001810.1
Chr6C	AsNAC198	AsaC06G034980.1	==	Chr2D	AsNAC245	AsaD02G017290.1
Chr6C	AsNAC199	AsaC06G046910.1	==	Chr6D	AsNAC314	AsaD06G035420.1
Chr6C	AsNAC200	AsaC06G049200.1	==	Chr6D	AsNAC313	AsaD06G033300.1
Chr6C	AsNAC193	AsaC06G001620.1	==	Chr6D	AsNAC310	AsaD06G025090.1
Chr6C	AsNAC194	AsaC06G005270.1	==	Chr6D	AsNAC309	AsaD06G021590.1
Chr6C	AsNAC192	AsaC06G000390.1	==	Chr6D	AsNAC311	AsaD06G026100.1
Chr6C	AsNAC196	AsaC06G015120.1	==	Chr6D	AsNAC307	AsaD06G013120.1
Chr6C	AsNAC197	AsaC06G024690.1	==	Chr6D	AsNAC306	AsaD06G004930.1
Chr6C	AsNAC203	AsaC06G067590.1	==	Chr7D	AsNAC318	AsaD07G010090.1
Chr7C	AsNAC204	AsaC07G002420.1	==	Chr1D	AsNAC235	AsaD01G060890.1
Chr7C	AsNAC215	AsaC07G052000.1	==	Chr1D	AsNAC237	AsaD01G068570.1
Chr7C	AsNAC216	AsaC07G052390.1	==	Chr1D	AsNAC238	AsaD01G068970.1
Chr7C	AsNAC218	AsaC07G053520.1	==	Chr1D	AsNAC240	AsaD01G070160.1
Chr7C	AsNAC220	AsaC07G055420.1	==	Chr1D	AsNAC241	AsaD01G072120.1
Chr7C	AsNAC221	AsaC07G065150.1	==	Chr5D	AsNAC304	AsaD05G060430.1
Chr7C	AsNAC222	AsaC07G065250.1	==	Chr5D	AsNAC305	AsaD05G060510.1
Chr7C	AsNAC205	AsaC07G012790.1	==	Chr5D	AsNAC290	AsaD05G004950.1
Chr7C	AsNAC206	AsaC07G012850.1	==	Chr5D	AsNAC289	AsaD05G004890.1
Chr7C	AsNAC210	AsaC07G037510.1	==	Chr7D	AsNAC322	AsaD07G029300.1
Chr7C	AsNAC211	AsaC07G039430.1	==	Chr7D	AsNAC321	AsaD07G027410.1
Chr7C	AsNAC212	AsaC07G040700.1	==	Chr7D	AsNAC320	AsaD07G026340.1
Chr7C	AsNAC208	AsaC07G034910.1	==	Chr7D	AsNAC325	AsaD07G032380.1
Chr7C	AsNAC209	AsaC07G035070.1	==	Chr7D	AsNAC324	AsaD07G032210.1
Chr1D	AsNAC230	AsaD01G024280.1	==	Chr4D	AsNAC284	AsaD04G051920.1
Chr2D	AsNAC243	AsaD02G003510.1	==	Chr7D	AsNAC332	AsaD07G062850.1
Chr2D	AsNAC242	AsaD02G002980.1	==	Chr7D	AsNAC333	AsaD07G063690.1
Chr4D	AsNAC286	AsaD04G055710.1	==	Chr4D	AsNAC287	AsaD04G066840.1

## Sheet: Table S4
Table S4: Ka/Ks Ratios of AsNAC Genes
Seq_1	Seq_2	Ka	Ks	Ka_Ks	EffectiveLen	AverageS-sites	AverageN-sites	cN	cS	pN	pS
AsNAC009	AsNAC015	0.0783193	0.138483	0.56555	1251	287.333	963.667	71.6667	36.3333	0.0743687	0.12645
AsNAC010	AsNAC016	0.0343219	0.0805957	0.425852	771	189.75	581.25	19.5	14.5	0.0335484	0.0764163
AsNAC012	AsNAC020	0.0688911	0.073655	0.935322	1152	270.833	881.167	58	19	0.0658218	0.0701538
AsNAC004	AsNAC124	0.0649324	0.161561	0.401906	1050	248.833	801.167	49.8333	36.1667	0.062201	0.145345
AsNAC006	AsNAC121	0.0253375	0.0943033	0.268681	1194	270.833	923.167	23	24	0.0249142	0.0886154
AsNAC007	AsNAC120	0.0147879	0.102764	0.143901	912	229.083	682.917	10	22	0.0146431	0.0960349
AsNAC008	AsNAC119	0.0146093	0.101284	0.144241	1164	288.5	875.5	12.6667	27.3333	0.0144679	0.0947429
AsNAC005	AsNAC123	0.0196668	0.0959565	0.204956	1017	244.25	772.75	15	22	0.0194112	0.0900716
AsNAC001	AsNAC127	0.0143976	0.114413	0.125839	918	216.75	701.25	10	23	0.0142603	0.106113
AsNAC003	AsNAC125	0.0374844	0.122549	0.305873	1077	256.5	820.5	30	29	0.0365631	0.11306
AsNAC005	AsNAC228	0.00649355	0.090367	0.0718575	1020	246.667	773.333	5	21	0.00646552	0.0851351
AsNAC006	AsNAC229	0.008557	0.0296977	0.288137	1215	274.75	940.25	8	8	0.00850838	0.0291174
AsNAC008	AsNAC231	0.00570562	0.0316577	0.180229	1170	290.333	879.667	5	9	0.00568397	0.0309989
AsNAC009	AsNAC232	0.0381029	0.0824311	0.462239	1266	292.5	973.5	36.1667	22.8333	0.0371512	0.0780627
AsNAC015	AsNAC232	0.0845029	0.119424	0.707588	1242	286.833	955.167	76.3333	31.6667	0.0799162	0.110401
AsNAC016	AsNAC233	0.0361038	0.074889	0.482098	771	189.417	581.583	20.5	13.5	0.0352486	0.0712714
AsNAC020	AsNAC234	0.0663186	0.0625631	1.06003	1149	269.333	879.667	55.8333	16.1667	0.063471	0.0600248
AsNAC004	AsNAC227	0.0809509	0.159182	0.508543	1071	252.167	818.833	62.8333	36.1667	0.0767352	0.143424
AsNAC012	AsNAC234	0.023637	0.0307643	0.768326	1206	282	924	21.5	8.5	0.0232684	0.0301418
AsNAC001	AsNAC224	0.00700367	0.116882	0.0599206	939	221.75	717.25	5	24	0.00697107	0.10823
AsNAC007	AsNAC284	0.146465	0.351857	0.416262	861	212.75	648.25	86.25	59.75	0.133051	0.280846
AsNAC022	AsNAC133	0.0434752	0.128551	0.338195	954	220.083	733.917	31	26	0.0422391	0.118137
AsNAC023	AsNAC134	0.0161412	0.11749	0.137383	603	133.333	469.667	7.5	14.5	0.0159688	0.10875
AsNAC037	AsNAC147	0.084583	0.26734	0.316387	1053	233.083	819.917	65.5833	52.4167	0.0799878	0.224884
AsNAC038	AsNAC148	0.0744757	0.137915	0.540012	1572	373.083	1198.92	85	47	0.0708973	0.125977
AsNAC039	AsNAC149	0.0489004	0.133801	0.36547	867	212.167	654.833	31	26	0.0473403	0.122545
AsNAC040	AsNAC150	0.0524473	0.163994	0.319813	1080	241	839	42.5	35.5	0.0506555	0.147303
AsNAC041	AsNAC151	0.0626928	0.111649	0.56152	1068	269.917	798.083	48	28	0.0601441	0.103736
AsNAC025	AsNAC136	0.0215866	0.0902051	0.239306	999	247.083	751.917	16	21	0.021279	0.0849916
AsNAC026	AsNAC137	0.0474637	0.0593716	0.799434	636	157.667	478.333	22	9	0.045993	0.0570825
AsNAC029	AsNAC138	0.172936	0.159598	1.08357	639	158.25	480.75	74.25	22.75	0.154446	0.14376
AsNAC032	AsNAC140	0.174792	0.411505	0.424763	939	208.917	730.083	113.833	66.1667	0.155918	0.316713
AsNAC033	AsNAC141	0.0377688	0.0636834	0.593072	696	180.167	515.833	19	11	0.0368336	0.0610546
AsNAC035	AsNAC144	0.0483114	0.220946	0.218657	816	185.5	630.5	29.5	35.5	0.0467883	0.191375
AsNAC024	AsNAC135	0.0141411	0.155786	0.0907728	1002	228.667	773.333	10.8333	32.1667	0.0140086	0.140671
AsNAC043	AsNAC202	0.00574372	0.0856995	0.0670216	909	209.917	699.083	4	17	0.00572178	0.0809845
AsNAC044	AsNAC203	0.0163094	0.126884	0.128538	834	214.167	619.833	10	25	0.0161334	0.116732
AsNAC022	AsNAC267	0.0135996	0.0604041	0.225144	966	224	742	10	13	0.0134771	0.0580357
AsNAC023	AsNAC268	0.140322	0.262225	0.535122	570	129.167	440.833	56.4167	28.5833	0.127977	0.22129
AsNAC037	AsNAC260	0.0472695	0.122722	0.385175	1068	238.5	829.5	38	27	0.0458107	0.113208
AsNAC038	AsNAC261	0.0116443	0.0187342	0.621549	1590	378.333	1211.67	14	7	0.0115543	0.0185022
AsNAC039	AsNAC262	0.0294421	0.0754721	0.390106	867	208.917	658.083	19	15	0.0288717	0.071799
AsNAC040	AsNAC263	0.0270632	0.0989457	0.273516	1065	237.333	827.667	22	22	0.0265807	0.0926966
AsNAC041	AsNAC264	0.0388337	0.0598867	0.648452	1119	286.667	832.333	31.5	16.5	0.0378454	0.0575581
AsNAC025	AsNAC246	0.0077072	0.0485017	0.158906	1038	255.5	782.5	6	12	0.00766773	0.0469667
AsNAC026	AsNAC247	0.0537707	0.0363908	1.47759	627	154.833	472.167	24.5	5.5	0.0518885	0.0355221
AsNAC029	AsNAC250	0.0405432	0.0582503	0.696017	642	160.583	481.417	19	9	0.0394669	0.0560457
AsNAC032	AsNAC251	0.197052	0.387552	0.508453	960	213.667	746.333	129.333	64.6667	0.173292	0.302652
AsNAC034	AsNAC257	0.0209923	0.0513445	0.408851	1206	312.333	893.667	18.5	15.5	0.0207012	0.0496265
AsNAC035	AsNAC259	0.0324033	0.207175	0.156405	837	190.583	646.417	20.5	34.5	0.0317133	0.181023
AsNAC044	AsNAC318	0.00794078	0.0870541	0.0912166	852	219	633	5	18	0.00789889	0.0821918
AsNAC047	AsNAC130	0.0142461	0.0421657	0.337859	999	219.5	779.5	11	9	0.0141116	0.0410023
AsNAC046	AsNAC131	0.00806847	0.0653252	0.123512	1128	255.75	872.25	7	16	0.00802522	0.0625611
AsNAC045	AsNAC129	0.0226961	0.200048	0.113454	1011	250.583	760.417	17	44	0.0223562	0.17559
AsNAC047	AsNAC154	0.0517682	0.156545	0.330692	972	212.333	759.667	38	30	0.0500219	0.141287
AsNAC051	AsNAC158	0.00791564	0.167358	0.0472977	1002	240	762	6	36	0.00787402	0.15
AsNAC052	AsNAC159	0.0389739	0.141643	0.275156	1848	481	1367	51.9167	62.0833	0.0379785	0.129071
AsNAC053	AsNAC160	0.102819	0.141634	0.725949	1017	251.167	765.833	73.5833	32.4167	0.0960827	0.129064
AsNAC050	AsNAC155	0.0288321	0.0610985	0.471896	1446	332.333	1113.67	31.5	19.5	0.0282849	0.058676
Seq_1	Seq_2	Ka	Ks	Ka_Ks	EffectiveLen	AverageS-sites	AverageN-sites	cN	cS	pN	pS
AsNAC048	AsNAC157	0.0119903	0.1246	0.0962299	1305	296.167	1008.83	12	34	0.0118949	0.1148
AsNAC049	AsNAC156	0.0466959	0.157612	0.29627	825	202.833	622.167	28.1667	28.8333	0.0452719	0.142153
AsNAC045	AsNAC152	0.0399394	0.232898	0.171489	975	242.25	732.75	28.5	48.5	0.0388946	0.200206
AsNAC046	AsNAC153	0.0473946	0.301611	0.157138	1062	238.25	823.75	37.8333	59.1667	0.0459282	0.248339
AsNAC051	AsNAC273	0.00399823	0.0213386	0.187371	990	237.667	752.333	3	5	0.00398759	0.0210379
AsNAC049	AsNAC271	0.00458425	0.00463143	0.989813	873	216.583	656.417	3	1	0.00457027	0.00461716
AsNAC068	AsNAC162	0.0184653	0.0593568	0.31109	741	192.75	548.25	10	11	0.0182399	0.0570687
AsNAC069	AsNAC163	0.00754249	0.0769597	0.0980057	885	218.75	666.25	5	16	0.00750469	0.0731429
AsNAC070	AsNAC164	0.0168745	0.173521	0.0972475	1242	313.083	928.917	15.5	48.5	0.0166861	0.154911
AsNAC066	AsNAC161	0.0173881	0.109099	0.159379	939	211.75	727.25	12.5	21.5	0.017188	0.101535
AsNAC055	AsNAC168	0.0155178	0.160088	0.096933	1038	256.667	781.333	12	37	0.0153584	0.144156
AsNAC060	AsNAC171	0.00595832	0.151821	0.0392458	885	211	674	4	29	0.00593472	0.137441
AsNAC056	AsNAC169	0.0117104	0.19985	0.0585961	888	199.5	688.5	8	35	0.0116195	0.175439
AsNAC058	AsNAC170	0.0304709	0.152153	0.200265	1023	236	787	23.5	32.5	0.0298602	0.137712
AsNAC061	AsNAC215	0.099413	0.306138	0.324733	870	214.833	655.167	61	54	0.0931061	0.251358
AsNAC062	AsNAC216	0.0535942	0.208766	0.256719	1347	332	1015	52.5	60.5	0.0517241	0.182229
AsNAC064	AsNAC218	0.0109335	0.110789	0.0986879	1911	436.917	1474.08	16	45	0.0108542	0.102994
AsNAC065	AsNAC220	0.0387145	0.0725022	0.533977	1170	282.167	887.833	33.5	19.5	0.0377323	0.0691081
AsNAC061	AsNAC237	0.109583	0.343611	0.318915	927	227.333	699.667	71.3333	62.6667	0.101953	0.27566
AsNAC062	AsNAC238	0.0119604	0.0309641	0.386266	1341	329.667	1011.33	12	10	0.0118655	0.0303337
AsNAC064	AsNAC240	0.0109441	0.0667637	0.163923	1911	438.333	1472.67	16	28	0.0108646	0.0638783
AsNAC065	AsNAC241	0.0152089	0.0270462	0.562332	1179	282.333	896.667	13.5	7.5	0.0150558	0.0265643
AsNAC069	AsNAC230	0.124338	0.351085	0.354154	855	211.333	643.667	73.75	59.25	0.114578	0.280363
AsNAC066	AsNAC276	0.00537998	0.023755	0.226478	960	213.833	746.167	4	5	0.00536073	0.0233827
AsNAC070	AsNAC285	0.0119136	0.0840745	0.141703	1245	314.333	930.667	11	25	0.0118195	0.0795334
AsNAC071	AsNAC286	0.0332102	0.0648596	0.512032	693	185.083	507.917	16.5	11.5	0.0324856	0.0621342
AsNAC071	AsNAC287	0.0794614	0.174787	0.454619	690	186	504	38	29	0.0753968	0.155914
AsNAC072	AsNAC288	0.0758054	0.198989	0.380953	576	150.667	425.333	30.6667	26.3333	0.0721003	0.174779
AsNAC054	AsNAC277	0.0340498	0.0783254	0.434722	1401	349.583	1051.42	35	26	0.0332884	0.0743743
AsNAC058	AsNAC281	0.0178979	0.1775	0.100834	1032	240.417	791.583	14	38	0.0176861	0.158059
AsNAC060	AsNAC282	0	0.0587576	0	891	212.333	678.667	0	12	0	0.0565149
AsNAC077	AsNAC165	0.0201523	0.147245	0.136863	921	216.917	704.083	14	29	0.019884	0.133692
AsNAC078	AsNAC177	0.0368172	0.110372	0.333572	723	180.25	542.75	19.5	18.5	0.0359281	0.102635
AsNAC079	AsNAC178	0.0696297	0.15561	0.447464	1221	281.083	939.917	62.5	39.5	0.0664953	0.140528
AsNAC080	AsNAC179	0.0228759	0.124088	0.184352	1035	236.083	798.917	18	27	0.0225305	0.114366
AsNAC081	AsNAC180	0.0218451	0.0609607	0.358348	777	196.417	580.583	12.5	11.5	0.0215301	0.058549
AsNAC083	AsNAC183	0.0368812	0.176067	0.209473	843	203.917	639.083	23	32	0.035989	0.156927
AsNAC084	AsNAC184	0.0241114	0.14637	0.164729	2073	492.583	1580.42	37.5	65.5	0.0237279	0.132972
AsNAC085	AsNAC185	0.0343013	0.230861	0.14858	1056	245.75	810.25	27.1667	48.8333	0.0335287	0.198711
AsNAC086	AsNAC186	0.130621	0.361241	0.36159	669	172.667	496.333	59.5	49.5	0.119879	0.28668
AsNAC088	AsNAC189	0.0153484	0.0894842	0.171521	630	136.333	493.667	7.5	11.5	0.0151924	0.0843521
AsNAC082	AsNAC181	0.0220846	0.052195	0.423117	1098	247.917	850.083	18.5	12.5	0.0217626	0.0504202
AsNAC074	AsNAC204	0.0219047	0.070844	0.309196	2691	606.5	2084.5	45	41	0.0215879	0.067601
AsNAC075	AsNAC205	0.0101289	0.121919	0.0830789	1044	248.833	795.167	8	28	0.0100608	0.112525
AsNAC076	AsNAC206	0.0151744	0.0753246	0.201453	1050	251.167	798.833	12	18	0.0150219	0.0716656
AsNAC083	AsNAC297	0.0212834	0.0836246	0.254511	882	214.833	667.167	14	17	0.0209843	0.0791311
AsNAC084	AsNAC298	0.0213685	0.0826721	0.258473	2082	491.833	1590.17	33.5	38.5	0.021067	0.0782786
AsNAC085	AsNAC299	0.00739529	0.0995696	0.0742726	1062	246.667	815.333	6	23	0.00735895	0.0932432
AsNAC086	AsNAC300	0.0894556	0.335309	0.266786	633	164.583	468.417	39.5	44.5	0.0843266	0.27038
AsNAC082	AsNAC296	0.00472396	0	#NAME?	1098	248.583	849.417	4	0	0.00470911	0
AsNAC080	AsNAC294	0.004986	0.0757038	0.0658619	1041	236.083	804.917	4	17	0.00496946	0.0720085
AsNAC081	AsNAC295	0.0131908	0.0350941	0.375869	816	204.167	611.833	8	7	0.0130755	0.0342857
AsNAC078	AsNAC292	0.00915203	0.0452114	0.202427	732	182.333	549.667	5	8	0.00909642	0.0438757
AsNAC099	AsNAC132	0.0224183	0.0711928	0.314895	1230	301.833	928.167	20.5	20.5	0.0220866	0.0679183
AsNAC091	AsNAC196	0.0203192	0.088664	0.229171	1161	263.083	897.917	18	22	0.0200464	0.0836237
AsNAC097	AsNAC200	0.0914971	0.216607	0.422411	933	221.917	711.083	61.25	41.75	0.0861362	0.188134
AsNAC098	AsNAC199	0.0252975	0.112697	0.224474	1971	463.5	1507.5	37.5	48.5	0.0248756	0.104639
AsNAC093	AsNAC194	0.0450225	0.141935	0.317205	1038	229.417	808.583	35.3333	29.6667	0.0436978	0.129313
AsNAC094	AsNAC193	0.0373915	0.0969088	0.385842	1155	254.833	900.167	32.8333	23.1667	0.0364747	0.0909091
AsNAC089	AsNAC198	0.045427	0.112688	0.40312	1233	291.5	941.5	41.5	30.5	0.0440786	0.104631
Seq_1	Seq_2	Ka	Ks	Ka_Ks	EffectiveLen	AverageS-sites	AverageN-sites	cN	cS	pN	pS
AsNAC090	AsNAC197	0.0512006	0.153878	0.332734	1080	251.583	828.417	41	35	0.049492	0.139119
AsNAC095	AsNAC192	0.0431874	0.0920863	0.468988	981	242.333	738.667	31	21	0.0419675	0.0866575
AsNAC101	AsNAC222	0.0239466	0.083808	0.285731	1071	264.833	806.167	19	21	0.0235683	0.0792952
AsNAC089	AsNAC245	0.0436506	0.108344	0.402889	1281	302.333	978.667	41.5	30.5	0.0424046	0.100882
AsNAC101	AsNAC305	0.0395682	0.117686	0.336219	1053	261.667	791.333	30.5	28.5	0.0385425	0.108917
AsNAC097	AsNAC313	0.0149968	0.117487	0.127646	885	211.5	673.5	10	23	0.0148478	0.108747
AsNAC093	AsNAC309	0.00490048	0.034979	0.140098	1053	234.083	818.917	4	8	0.0048845	0.0341759
AsNAC095	AsNAC311	0.028433	0.0688161	0.413173	996	243.333	752.667	21	16	0.0279008	0.0657534
AsNAC092	AsNAC308	0.0100095	0.038771	0.258171	2112	502.833	1609.17	16	19	0.00994303	0.0377859
AsNAC090	AsNAC306	0.0127045	0.0936767	0.13562	1089	255.5	833.5	10.5	22.5	0.0125975	0.0880626
AsNAC109	AsNAC166	0.0278837	0.0785689	0.354895	2313	522.833	1790.17	49	39	0.0273718	0.0745936
AsNAC116	AsNAC190	0.0385771	0.107685	0.358239	1185	294.083	890.917	33.5	29.5	0.0376017	0.100312
AsNAC110	AsNAC175	0.0129898	0.152506	0.0851757	1143	250	893	11.5	34.5	0.0128779	0.138
AsNAC111	AsNAC174	0.0234214	0.0877088	0.267036	1866	434.917	1431.08	33	36	0.0230595	0.0827745
AsNAC112	AsNAC173	0.0272659	0.117302	0.232441	735	187.25	547.75	14.6667	20.3333	0.0267762	0.108589
AsNAC113	AsNAC172	0.0362505	0.0794393	0.45633	981	232.167	748.833	26.5	17.5	0.0353884	0.0753769
AsNAC117	AsNAC191	0.125346	0.264075	0.47466	1728	424.917	1303.08	150.417	94.5833	0.115431	0.222593
AsNAC103	AsNAC212	0.0167358	0.114154	0.146608	1437	349.417	1087.58	18	37	0.0165505	0.105891
AsNAC104	AsNAC211	0.0258258	0.11055	0.233613	1095	248.083	846.917	21.5	25.5	0.0253862	0.102788
AsNAC105	AsNAC210	0.0213538	0.109575	0.194879	1101	269.75	831.25	17.5	27.5	0.0210526	0.101946
AsNAC107	AsNAC209	0.0277427	0.121762	0.227843	1152	289.167	862.833	23.5	32.5	0.0272359	0.112392
AsNAC108	AsNAC208	0.0368244	0.166644	0.220977	1161	284.417	876.583	31.5	42.5	0.035935	0.149429
AsNAC114	AsNAC243	0.0224904	0.0972942	0.231159	1284	268.5	1015.5	22.5	24.5	0.0221566	0.0912477
AsNAC115	AsNAC242	0.0957975	0.195123	0.490959	1071	264.833	806.167	72.5	45.5	0.0899318	0.171806
AsNAC115	AsNAC333	0.0349154	0.084682	0.412312	1083	262.25	820.75	28	21	0.0341151	0.0800763
AsNAC113	AsNAC331	0.00924409	0.0569409	0.162345	999	237.083	761.917	7	13	0.00918736	0.054833
AsNAC116	AsNAC317	0.0105999	0.0948537	0.11175	1200	297.417	902.583	9.5	26.5	0.0105253	0.0891006
AsNAC117	AsNAC316	0.00841684	0.0428944	0.196223	1746	431.75	1314.25	11	18	0.00836979	0.0416908
AsNAC118	AsNAC315	0.0125237	0.110221	0.113623	1008	216.25	791.75	9.83333	22.1667	0.0124197	0.102505
AsNAC107	AsNAC324	0.0186835	0.0758998	0.24616	1158	290.917	867.083	16	21	0.0184527	0.0721856
AsNAC108	AsNAC325	0.00114047	0.00353566	0.322562	1161	283.5	877.5	1	1	0.0011396	0.00352734
AsNAC104	AsNAC321	0.0147439	0.0855768	0.172289	1119	251.417	867.583	12.6667	20.3333	0.0145999	0.080875
AsNAC105	AsNAC322	0.00238973	0.0660835	0.0361622	1107	268.75	838.25	2	17	0.00238592	0.0632558
AsNAC128	AsNAC131	0.0115554	0.0610299	0.189339	1128	255.917	872.083	10	15	0.0114668	0.0586128
AsNAC130	AsNAC154	0.0614096	0.185014	0.33192	990	215.5	774.5	45.6667	35.3333	0.0589628	0.16396
AsNAC131	AsNAC153	0.0527344	0.315501	0.167145	1059	237.5	821.5	41.8333	61.1667	0.0509231	0.257544
AsNAC120	AsNAC163	0.132476	0.385613	0.343548	855	212	643	78.0833	63.9167	0.121436	0.301494
AsNAC128	AsNAC153	0.0527288	0.322082	0.163712	1059	237.417	821.583	41.8333	62.1667	0.0509179	0.261846
AsNAC129	AsNAC152	0.0350204	0.225493	0.155306	972	241.333	730.667	25	47	0.0342153	0.194751
AsNAC121	AsNAC229	0.0324284	0.0952716	0.340379	1182	268.25	913.75	29	24	0.0317373	0.0894688
AsNAC126	AsNAC225	0.0569343	0.19233	0.296023	1008	232.833	775.167	42.5	39.5	0.0548269	0.169649
AsNAC127	AsNAC224	0.0150939	0.126958	0.118889	921	218.333	702.667	10.5	25.5	0.0149431	0.116794
AsNAC123	AsNAC228	0.0224563	0.135145	0.166164	1011	242.583	768.417	17	30	0.0221234	0.123669
AsNAC124	AsNAC227	0.049312	0.0978029	0.504198	1068	250.833	817.167	39	23	0.0477259	0.0916944
AsNAC119	AsNAC231	0.0138412	0.088013	0.157263	1164	289	875	12	24	0.0137143	0.083045
AsNAC120	AsNAC284	0.143027	0.379623	0.376761	861	214	647	84.25	63.75	0.130216	0.297897
AsNAC132	AsNAC265	0.0245365	0.067774	0.362034	1233	300.917	932.083	22.5	19.5	0.0241395	0.064802
AsNAC133	AsNAC267	0.0322668	0.156277	0.206472	948	219.75	728.25	23	31	0.0315826	0.141069
AsNAC134	AsNAC268	0.157748	0.35141	0.4489	570	129.5	440.5	62.6667	36.3333	0.142263	0.280566
AsNAC135	AsNAC269	0.0167793	0.161253	0.104056	1002	228.583	773.417	12.8333	33.1667	0.016593	0.145097
AsNAC136	AsNAC246	0.0215769	0.081247	0.265572	999	246.75	752.25	16	19	0.0212695	0.077001
AsNAC137	AsNAC247	0.0826113	0.0679197	1.21631	627	154	473	37	10	0.0782241	0.0649351
AsNAC138	AsNAC250	0.163999	0.142031	1.15467	630	156.5	473.5	69.75	20.25	0.147307	0.129393
AsNAC140	AsNAC251	0.18148	0.420821	0.431253	915	202.083	712.917	114.917	65.0833	0.161192	0.322062
AsNAC142	AsNAC256	0.0505454	0.0418435	1.20796	663	172	491	24	7	0.0488798	0.0406977
AsNAC144	AsNAC259	0.0338722	0.210933	0.160583	819	184.917	634.083	21	34	0.0331187	0.183867
AsNAC147	AsNAC260	0.0652062	0.188625	0.345692	1125	256.333	868.667	54.25	42.75	0.062452	0.166775
AsNAC148	AsNAC261	0.076202	0.150279	0.507069	1563	372.667	1190.33	86.25	50.75	0.0724587	0.136181
AsNAC149	AsNAC262	0.0610237	0.138111	0.441846	867	210.083	656.917	38.5	26.5	0.0586071	0.12614
AsNAC150	AsNAC263	0.0478274	0.150616	0.317545	1098	245.5	852.5	39.5	33.5	0.0463343	0.136456
Seq_1	Seq_2	Ka	Ks	Ka_Ks	EffectiveLen	AverageS-sites	AverageN-sites	cN	cS	pN	pS
AsNAC151	AsNAC264	0.0536	0.0918817	0.583358	1074	271.75	802.25	41.5	23.5	0.0517295	0.0864765
AsNAC163	AsNAC230	0.137632	0.346274	0.397465	858	211.833	646.167	81.25	58.75	0.125742	0.277341
AsNAC158	AsNAC273	0.00401787	0.153072	0.0262483	987	238.333	748.667	3	33	0.00400712	0.138462
AsNAC159	AsNAC274	0.0384603	0.135806	0.2832	1848	481	1367	51.25	59.75	0.0374909	0.12422
AsNAC160	AsNAC275	0.151364	0.206139	0.73428	1029	253.833	775.167	106.25	45.75	0.137067	0.180236
AsNAC156	AsNAC271	0.03378	0.143955	0.234657	804	198.5	605.5	20	26	0.0330306	0.130982
AsNAC157	AsNAC270	0.0119933	0.132494	0.0905193	1305	296.417	1008.58	12	36	0.0118979	0.121451
AsNAC155	AsNAC272	0.0297681	0.0643532	0.462574	1446	332.417	1113.58	32.5	20.5	0.0291851	0.0616696
AsNAC162	AsNAC283	0.0222067	0.065052	0.341368	741	192.583	548.417	12	12	0.0218812	0.0623107
AsNAC163	AsNAC284	0.00602791	0.0668967	0.0901078	885	218.75	666.25	4	14	0.00600375	0.064
AsNAC164	AsNAC285	0.0218336	0.175853	0.124158	1242	312.583	929.417	20	49	0.0215189	0.156758
AsNAC169	AsNAC280	0.00876456	0.206521	0.0424391	888	199.417	688.583	6	36	0.00871354	0.180527
AsNAC170	AsNAC281	0.0233154	0.195031	0.119547	1017	232.917	784.083	18	40	0.0229567	0.171735
AsNAC171	AsNAC282	0.00417731	0.150137	0.0278233	948	227.833	720.167	3	31	0.0041657	0.136064
AsNAC168	AsNAC278	0.0181258	0.131927	0.137392	1038	256.25	781.75	14	31	0.0179085	0.120976
AsNAC165	AsNAC291	0.0229958	0.124768	0.184308	924	217.5	706.5	16	25	0.0226469	0.114943
AsNAC166	AsNAC326	0.0281683	0.0775598	0.363182	2313	522.5	1790.5	49.5	38.5	0.0276459	0.0736842
AsNAC167	AsNAC327	0.0243254	0.175391	0.138693	849	201.417	647.583	15.5	31.5	0.0239351	0.156392
AsNAC165	AsNAC334	0.0201523	0.147245	0.136863	921	216.917	704.083	14	29	0.019884	0.133692
AsNAC183	AsNAC297	0.0321679	0.171861	0.187174	837	201.833	635.167	20	31	0.0314878	0.153592
AsNAC184	AsNAC298	0.0257605	0.132674	0.194165	2073	493.417	1579.58	40	60	0.0253231	0.121601
AsNAC185	AsNAC299	0.0240464	0.208712	0.115213	1056	246.083	809.917	19.1667	44.8333	0.023665	0.182188
AsNAC186	AsNAC300	0.113287	0.314108	0.360663	654	166.583	487.417	51.25	42.75	0.105146	0.256628
AsNAC189	AsNAC303	0.0132837	0.0977946	0.135833	630	136.333	493.667	6.5	12.5	0.0131668	0.091687
AsNAC177	AsNAC292	0.0426723	0.136257	0.313175	723	180.583	542.417	22.5	22.5	0.041481	0.124596
AsNAC178	AsNAC293	0.067336	0.146616	0.459266	1221	281.583	939.417	60.5	37.5	0.0644017	0.133175
AsNAC179	AsNAC294	0.0126292	0.109035	0.115827	1035	236.5	798.5	10	24	0.0125235	0.10148
AsNAC180	AsNAC295	0.0218515	0.0890132	0.245486	777	196.583	580.417	12.5	16.5	0.0215363	0.0839339
AsNAC181	AsNAC296	0.0194455	0.0563007	0.345387	1179	267.333	911.667	17.5	14.5	0.0191956	0.0542394
AsNAC173	AsNAC330	0.0291615	0.117302	0.248601	735	187.25	547.75	15.6667	20.3333	0.0286019	0.108589
AsNAC174	AsNAC329	0.0205529	0.0875664	0.234712	1866	435.583	1430.42	29	36	0.0202738	0.0826478
AsNAC175	AsNAC328	0.0152807	0.152168	0.10042	1143	250.5	892.5	13.5	34.5	0.0151261	0.137725
AsNAC190	AsNAC317	0.0358312	0.118034	0.303565	1179	293	886	31	32	0.0349887	0.109215
AsNAC172	AsNAC331	0.0350475	0.0934524	0.375031	981	231.417	749.583	25.6667	20.3333	0.0342412	0.0878646
AsNAC191	AsNAC316	0.124099	0.281839	0.440318	1728	426	1302	148.917	100.083	0.114375	0.234937
AsNAC198	AsNAC245	0.0495444	0.118279	0.418876	1233	290.917	942.083	45.1667	31.8333	0.0479434	0.109424
AsNAC199	AsNAC314	0.0225556	0.117774	0.191515	1971	463.333	1507.67	33.5	50.5	0.0222198	0.108993
AsNAC200	AsNAC313	0.0677868	0.207132	0.327265	888	210.417	677.583	43.9167	38.0833	0.0648137	0.18099
AsNAC193	AsNAC310	0.0646356	0.113827	0.567838	1146	252.5	893.5	55.3333	26.6667	0.0619287	0.105611
AsNAC194	AsNAC309	0.0450369	0.141765	0.317686	1038	229.667	808.333	35.3333	29.6667	0.0437113	0.129173
AsNAC192	AsNAC311	0.0451452	0.0811019	0.556648	1002	245	757	33.1667	18.8333	0.0438133	0.0768707
AsNAC196	AsNAC307	0.029474	0.108884	0.270693	984	228.583	755.417	21.8333	23.1667	0.0289024	0.101349
AsNAC197	AsNAC306	0.0666759	0.172432	0.386679	1095	256.417	838.583	53.5	39.5	0.0637981	0.154046
AsNAC203	AsNAC318	0.0146624	0.115905	0.126504	834	214.167	619.833	9	23	0.01452	0.107393
AsNAC204	AsNAC235	0.0219083	0.0689943	0.317537	2691	606.833	2084.17	45	40	0.0215914	0.065916
AsNAC215	AsNAC237	0.0720641	0.306348	0.235236	957	236.583	720.417	49.5	59.5	0.0687102	0.251497
AsNAC216	AsNAC238	0.0530743	0.175588	0.302267	1347	332.167	1014.83	52	52	0.0512399	0.156548
AsNAC218	AsNAC240	0.00967495	0.101245	0.09556	2025	464.583	1560.42	15	44	0.00961282	0.0947085
AsNAC220	AsNAC241	0.0399786	0.0643383	0.621381	1170	283.833	886.167	34.5	17.5	0.0389317	0.0616559
AsNAC221	AsNAC304	0.0264373	0.0996523	0.265295	1041	251.833	789.167	20.5	23.5	0.0259768	0.0933157
AsNAC222	AsNAC305	0.0364418	0.162682	0.224007	1047	259.833	787.167	28	38	0.0355706	0.146248
AsNAC205	AsNAC290	0.0114095	0.126477	0.0902097	1044	249.167	794.833	9	29	0.0113231	0.116388
AsNAC206	AsNAC289	0.0203144	0.0751672	0.270256	1050	251.667	798.333	16	18	0.0200418	0.0715232
AsNAC210	AsNAC322	0.0238893	0.101479	0.235411	1098	268.667	829.333	19.5	25.5	0.0235129	0.0949132
AsNAC211	AsNAC321	0.0313236	0.132209	0.236924	1095	247.5	847.5	26	30	0.0306785	0.121212
AsNAC212	AsNAC320	0.0167358	0.114154	0.146608	1437	349.417	1087.58	18	37	0.0165505	0.105891
AsNAC208	AsNAC325	0.0380235	0.171048	0.222298	1161	284.417	876.583	32.5	43.5	0.0370758	0.152945
AsNAC209	AsNAC324	0.0175703	0.0961017	0.182831	1152	288.25	863.75	15	26	0.0173661	0.0901995
AsNAC230	AsNAC284	0.140048	0.362119	0.386747	861	213.25	647.75	82.75	61.25	0.12775	0.287222
AsNAC243	AsNAC332	0.0241389	0.0870541	0.277286	1278	267.667	1010.33	24	22	0.0237545	0.0821918
AsNAC242	AsNAC333	0.0892829	0.158091	0.564758	1065	263.083	801.917	67.5	37.5	0.0841733	0.14254
AsNAC286	AsNAC287	0.0615204	0.165947	0.370724	696	188.083	507.917	30	28	0.0590648	0.14887

## Sheet: Table S5
Table S5. Conservative Motif Information of oat
Motif	Logo	E-value	Sites	Width
motif 1		6.8e-1052	294	50
motif 2		5.3e-843	318	50
motif 3		8.7e-753	230	50
motif 4		7.3e-737	217	50
motif 5		9.6e-709	255	50
motif 6		5.6e-533	261	50
motif 7		2.8e-462	315	50
motif 8		2.3e-109	187	50
motif 9		4.6e-89	39	50
motif 10		3.8e-74	39	50

## Sheet: Table S6
Table S6. Characteristics of cis-acting regulatory elements in the promoter region of NAC genes in Oat
		Stress_responsive					Phytohormone_responsive										Plant_growth							Light_responsive
Gene Name	Gene ID	MBS	ARE	LTR	TC-rich repeats	WUN-motif	ABRE	CGTCA-motif	TCA-element	TGA-element	P-box	TATC-box	TGACG-motif	AuxRR-core	GARE-motif	SARE	CAT-box	O2-site	GCN4_motif	circadian	HD-Zip 1	motif I	RY-element	MRE	Box 4	ACE	GATA-motif	GT1-motif	AE-box	LAMP-element	TCT-motif	chs-CMA1a	I-box	GA-motif	AT1-motif	Sp1	AAAC-motif	L-box	TCCC-motif	3-AF1 binding site	ATC-motif	ATCT-motif	G-box	Box II	Gap-box	chs-Unit 1 m1	ACA-motif	Total
AsNAC001	AsaA01G002800.1	0	2	0	0	0	5	1	0	0	0	0	1	1	0	0	0	0	0	0	1	0	0	0	0	1	0	3	0	0	0	0	1	0	0	1	0	0	0	0	0	0	3	0	0	0	0	20
AsNAC002	AsaA01G002890.1	3	2	0	0	2	7	0	3	2	1	0	0	0	0	0	1	0	0	0	0	0	0	0	2	0	0	2	0	0	0	0	0	0	0	1	0	0	0	0	0	0	4	0	0	0	0	30
AsNAC003	AsaA01G005480.1	2	0	1	0	0	4	2	1	0	0	0	2	0	0	0	0	1	1	0	0	0	0	0	0	0	2	0	0	0	0	0	0	0	0	1	0	0	0	0	0	0	2	0	0	0	0	19
AsNAC004	AsaA01G020280.1	1	0	1	0	0	0	2	1	2	1	2	2	0	0	0	0	1	1	0	0	0	0	0	0	0	1	2	0	0	1	0	0	0	0	0	0	0	1	0	0	1	1	0	0	0	0	21
AsNAC005	AsaA01G023020.1	0	1	5	0	0	4	5	0	0	2	1	5	0	0	0	0	0	0	0	0	0	0	0	2	1	1	3	0	0	0	0	1	0	0	1	0	0	1	0	0	0	2	0	0	0	0	35
AsNAC006	AsaA01G024950.1	1	0	1	0	0	9	1	0	0	0	0	1	0	0	0	1	1	1	0	0	0	0	0	3	1	2	1	0	0	0	0	1	1	0	0	0	0	2	0	0	0	6	0	0	0	0	33
AsNAC007	AsaA01G025360.1	2	1	1	0	0	7	3	0	1	0	0	3	0	1	0	1	0	1	0	0	0	1	1	1	1	0	0	0	1	0	0	1	0	0	1	0	0	0	0	0	0	5	0	0	0	0	33
AsNAC008	AsaA01G025580.1	1	4	0	0	0	4	1	0	0	2	0	1	1	0	0	0	0	0	0	0	0	2	0	2	0	0	2	0	1	1	0	1	0	0	2	0	0	0	0	0	0	3	0	0	0	0	28
AsNAC009	AsaA01G031230.1	1	1	1	0	0	2	0	0	1	0	0	0	0	0	0	1	1	0	0	0	0	1	0	3	0	0	1	0	0	0	0	0	0	0	0	0	0	0	0	0	1	1	0	0	0	0	15
AsNAC010	AsaA01G034100.1	0	1	1	1	0	4	0	2	0	0	1	0	0	0	0	4	1	1	2	0	0	0	1	0	0	1	1	1	0	0	0	0	0	0	0	0	0	0	0	0	0	4	0	0	0	0	26
AsNAC011	AsaA01G043480.1	1	0	1	0	0	5	1	1	1	1	0	1	0	1	0	0	0	1	0	0	0	0	0	1	0	1	0	0	0	2	0	1	0	0	2	0	0	0	1	0	0	4	0	0	0	0	26
AsNAC012	AsaA01G044500.1	1	1	1	0	0	3	1	2	0	0	2	1	0	0	0	0	0	0	0	0	0	0	1	0	0	1	2	1	0	0	0	0	0	0	0	0	0	0	0	0	0	3	0	0	0	0	20
AsNAC013	AsaA01G048370.1	1	0	0	0	0	7	2	0	0	0	0	2	0	0	0	0	0	0	0	0	0	0	0	0	0	0	2	2	0	1	0	0	0	0	3	0	0	0	0	0	0	5	0	0	0	0	25
AsNAC014	AsaA01G061370.1	0	2	0	0	0	3	1	3	0	1	0	1	0	0	0	0	0	1	0	0	0	0	0	0	1	1	0	0	0	2	0	1	1	0	0	0	0	1	0	0	1	3	0	1	0	0	24
AsNAC015	AsaA01G061390.1	2	1	1	0	0	5	3	1	2	0	0	3	0	0	0	0	0	0	0	0	0	0	0	2	0	0	0	2	0	0	0	0	0	0	0	0	0	0	0	0	0	3	0	0	0	0	25
AsNAC016	AsaA01G064360.1	1	1	0	0	0	2	3	0	0	3	0	3	0	0	0	1	2	0	0	0	0	0	0	1	0	0	1	0	0	1	0	0	0	0	0	0	0	0	0	0	0	1	0	0	0	0	20
AsNAC017	AsaA01G067000.1	0	2	1	0	0	2	3	0	1	0	1	3	1	0	0	0	0	0	0	0	0	0	0	0	0	0	0	0	0	1	0	0	0	0	2	0	0	0	0	0	0	2	0	0	0	0	19
AsNAC018	AsaA01G068110.1	0	2	0	1	0	4	2	0	1	0	0	2	0	0	0	0	1	0	0	0	0	0	1	0	1	0	0	0	0	0	0	0	1	0	2	0	0	0	0	0	1	5	0	0	0	0	24
AsNAC019	AsaA01G072490.1	1	1	0	0	0	4	7	0	0	0	0	7	0	1	0	0	0	0	0	0	0	0	0	1	0	0	0	0	0	0	0	0	0	0	1	0	0	0	0	0	0	2	0	0	0	0	25
AsNAC020	AsaA01G073950.1	1	2	2	1	0	5	1	0	0	1	0	1	0	0	0	0	1	0	1	0	0	0	0	0	0	3	0	0	0	1	0	0	0	0	0	0	0	0	0	1	0	2	0	1	0	0	24
AsNAC021	AsaA02G014190.1	2	2	0	0	0	4	9	0	0	1	0	9	1	0	0	1	0	0	1	0	0	0	0	0	0	0	0	0	0	1	0	1	0	0	2	0	0	0	0	0	0	3	0	0	0	0	37
AsNAC022	AsaA02G016050.1	0	3	0	0	0	6	4	2	1	1	0	4	1	0	0	0	0	0	1	0	0	0	0	1	0	0	3	2	0	1	1	0	0	0	0	0	0	0	0	0	0	5	0	0	0	0	36
AsNAC023	AsaA02G024760.1	2	1	0	0	0	0	3	2	0	2	1	3	1	1	0	1	1	0	0	0	0	2	1	1	0	1	0	1	0	2	0	1	0	0	0	0	0	0	1	0	0	1	0	0	0	0	29
AsNAC024	AsaA02G026010.1	0	1	3	1	0	2	4	0	0	0	0	4	0	0	0	1	1	0	0	0	1	1	1	3	0	0	0	1	0	2	0	0	0	0	0	0	0	0	0	0	0	3	0	2	0	0	31
AsNAC025	AsaA02G027190.1	0	2	1	0	0	3	0	0	0	0	0	0	0	1	0	0	2	0	0	0	0	0	0	2	0	2	2	0	0	0	0	0	0	0	0	0	0	0	0	0	0	2	1	0	0	0	18
AsNAC026	AsaA02G028570.1	1	2	2	0	0	3	5	1	0	0	0	5	0	0	0	0	0	0	0	0	0	0	0	0	0	0	0	0	0	0	0	0	0	1	2	0	0	0	0	0	0	4	0	0	0	0	26
AsNAC027	AsaA02G028600.1	1	1	1	0	0	2	6	0	1	0	0	6	0	0	0	5	0	0	0	0	0	0	2	1	0	0	0	0	0	0	0	0	0	0	2	0	0	0	0	0	0	1	0	0	0	0	29
AsNAC028	AsaA02G028640.1	1	1	1	0	0	2	6	0	1	0	0	6	0	0	0	5	0	0	0	0	0	0	2	1	0	0	0	0	0	0	0	0	0	0	3	0	0	0	0	0	0	1	0	0	0	0	30
AsNAC029	AsaA02G028650.1	0	2	0	0	0	5	1	0	0	2	0	1	0	0	0	1	0	0	0	0	0	0	0	0	0	2	0	0	0	0	0	0	0	0	0	0	1	0	0	0	0	5	1	0	0	0	21
AsNAC030	AsaA02G028830.1	0	0	1	0	0	0	1	0	0	0	0	1	0	0	0	1	0	0	0	0	0	0	0	0	0	2	1	1	0	0	0	6	0	0	0	0	0	1	0	0	0	0	0	0	0	0	15
AsNAC031	AsaA02G028890.1	1	1	0	0	0	1	1	1	0	0	0	1	0	1	0	1	0	0	1	0	0	0	0	2	0	0	2	1	0	0	0	0	0	0	0	0	0	1	2	0	0	0	0	0	0	0	17
AsNAC032	AsaA02G028900.1	0	0	0	0	0	1	2	1	1	0	0	2	0	0	0	1	0	0	2	0	0	0	0	2	0	0	0	0	0	0	0	0	0	0	0	0	0	0	2	0	0	0	0	0	0	0	14
AsNAC033	AsaA02G030790.1	0	0	1	0	0	1	1	0	0	0	0	1	0	0	0	1	0	0	0	0	1	0	0	0	1	0	0	0	1	0	0	0	0	0	2	0	0	0	0	0	0	0	0	0	0	0	10
AsNAC034	AsaA02G031590.1	0	1	1	0	0	5	4	0	0	1	2	4	1	0	0	0	0	1	2	0	0	0	0	0	0	1	0	0	0	0	0	3	0	0	2	0	0	1	0	0	0	4	0	0	0	0	33
AsNAC035	AsaA02G032140.1	0	1	1	0	0	6	3	0	0	1	0	3	0	0	0	0	0	0	0	0	0	0	0	2	0	1	0	0	0	0	0	3	0	0	2	0	0	0	0	0	0	3	0	0	1	0	27
AsNAC036	AsaA02G032160.1	0	3	0	0	0	6	5	0	0	0	1	5	0	0	0	0	0	0	0	0	0	0	2	0	0	1	2	0	0	2	0	0	0	0	5	0	0	1	0	0	1	3	0	0	0	0	37
AsNAC037	AsaA02G033660.1	2	1	1	0	0	7	3	1	1	0	0	3	0	0	0	2	0	0	0	0	0	0	0	0	0	1	0	0	0	1	0	0	1	0	1	0	0	0	0	0	0	3	0	0	0	0	28
AsNAC038	AsaA02G035210.1	1	1	1	0	0	11	4	0	5	0	0	4	0	1	0	0	0	0	0	0	0	0	0	0	0	0	0	0	0	0	0	0	1	0	2	0	0	1	0	0	1	9	0	0	0	0	42
AsNAC039	AsaA02G041090.1	5	1	0	0	0	4	8	1	0	0	0	8	1	0	0	0	1	1	0	0	0	0	0	0	0	1	1	1	0	3	0	2	0	0	0	0	0	1	0	0	1	3	0	0	0	0	43
AsNAC040	AsaA02G042830.1	2	2	3	0	0	4	1	0	1	0	0	1	0	1	0	0	1	0	1	0	0	0	0	3	0	1	0	1	0	2	0	0	0	0	0	0	0	0	0	0	0	5	0	0	0	0	29
AsNAC041	AsaA02G042880.1	1	2	2	1	0	6	6	0	0	1	0	6	0	0	0	0	2	0	0	0	0	0	1	1	1	1	2	1	0	1	0	1	0	0	0	0	0	0	0	0	0	4	0	0	0	0	40
AsNAC042	AsaA02G047250.1	0	2	2	0	0	4	4	0	1	0	0	4	0	0	0	0	0	0	1	0	0	0	0	0	1	0	3	0	0	0	0	0	0	0	1	0	0	2	0	0	0	1	0	0	0	0	26
AsNAC043	AsaA02G056940.1	0	2	1	1	0	2	3	0	0	0	0	3	0	0	0	0	2	0	0	0	0	1	1	0	0	0	0	1	0	1	0	1	0	0	5	0	0	0	0	0	0	1	0	0	1	0	26
AsNAC044	AsaA02G062260.1	0	1	0	0	0	5	2	0	0	1	0	2	0	1	0	0	1	0	0	0	0	0	0	2	0	0	1	0	0	0	0	0	0	0	1	0	0	0	0	0	0	8	0	0	0	0	25
AsNAC045	AsaA03G000810.1	0	3	0	0	0	5	3	0	1	0	0	3	1	0	0	2	2	0	0	0	0	0	0	0	0	0	1	0	0	2	0	2	0	0	2	0	0	0	0	0	0	9	0	0	0	0	36
AsNAC046	AsaA03G000830.1	1	2	0	0	0	3	1	2	0	1	1	1	0	2	0	3	0	0	0	0	0	4	0	8	1	0	2	0	0	0	0	0	0	0	1	0	0	0	0	0	0	2	0	0	0	0	35
AsNAC047	AsaA03G007860.1	1	1	0	0	0	3	1	1	1	0	0	1	0	2	0	1	2	0	0	0	0	3	0	2	0	0	1	1	0	0	0	0	0	0	0	0	0	0	0	0	0	4	0	0	0	0	25
AsNAC048	AsaA03G016960.1	0	1	0	0	0	3	1	0	0	0	0	1	0	0	0	0	2	0	1	1	0	0	0	1	0	1	0	1	0	0	0	0	0	0	0	0	0	0	0	0	0	3	0	0	0	0	16
AsNAC049	AsaA03G018260.1	2	5	0	1	0	1	0	0	0	0	0	0	1	3	0	1	0	0	0	0	0	0	0	1	1	0	0	0	0	1	0	0	0	0	0	0	0	1	0	1	0	3	0	0	0	0	22
AsNAC050	AsaA03G020910.1	0	3	0	0	0	5	1	0	1	2	0	1	0	0	0	2	2	0	1	0	0	0	0	2	0	1	0	0	0	1	1	0	0	0	0	0	0	1	0	0	0	2	0	0	0	0	26
AsNAC051	AsaA03G039140.1	1	2	1	1	0	13	1	0	2	0	0	1	0	1	0	0	1	0	0	0	0	0	0	0	0	0	0	0	0	0	0	1	0	0	4	0	0	1	0	0	0	8	0	0	0	0	38
AsNAC052	AsaA03G039540.1	0	2	1	1	0	0	3	0	1	0	1	3	0	0	0	2	0	1	0	0	0	0	0	4	1	1	0	0	0	0	0	0	0	0	1	0	0	0	0	0	1	0	0	0	0	0	23
AsNAC053	AsaA03G042030.1	2	2	3	0	0	4	0	0	1	1	0	0	0	0	0	1	0	0	1	0	0	0	0	0	0	0	0	0	0	1	0	0	1	0	2	0	0	0	0	0	0	4	0	0	0	0	23
AsNAC054	AsaA04G017340.1	2	3	3	0	0	1	0	1	0	0	1	0	0	0	0	1	2	0	0	0	0	0	0	1	0	0	0	0	0	0	0	0	0	0	3	0	0	0	1	1	0	1	0	0	0	0	21
AsNAC055	AsaA04G020700.1	1	0	0	0	0	9	4	1	0	1	0	4	2	0	0	2	1	0	0	0	0	0	0	0	0	0	2	0	0	1	0	0	0	0	0	0	0	0	0	1	0	6	0	0	0	0	35
AsNAC056	AsaA04G026170.1	0	3	1	0	0	4	0	0	1	1	0	0	1	0	0	1	1	1	0	0	0	2	0	2	0	0	2	1	0	1	0	0	0	0	0	0	0	0	1	0	0	3	0	0	0	0	26
AsNAC057	AsaA04G038120.1	0	0	0	0	0	0	1	0	1	0	0	1	0	0	0	1	0	0	0	0	0	0	0	1	0	0	2	0	0	1	1	0	0	0	0	0	0	1	0	0	0	1	0	0	0	0	11
AsNAC058	AsaA04G038130.1	1	1	0	0	0	2	4	1	0	2	0	4	0	1	0	0	0	0	0	0	0	0	1	4	1	1	3	1	0	0	0	0	0	0	1	0	0	0	0	0	0	3	0	0	0	0	31
AsNAC059	AsaA04G042450.1	0	1	3	0	0	7	4	1	0	0	0	4	0	1	0	0	0	1	0	0	0	0	1	2	0	1	0	0	0	1	0	0	0	0	0	0	0	1	0	0	0	4	0	0	0	0	32
AsNAC060	AsaA04G042560.1	0	2	1	0	0	7	2	0	0	0	0	2	0	0	0	3	2	0	0	0	0	0	0	0	0	0	0	0	0	0	0	1	0	0	2	0	0	0	0	0	0	4	0	0	0	0	26
AsNAC061	AsaA04G053410.1	3	1	0	1	0	2	1	0	2	0	0	1	0	1	0	1	2	0	1	0	0	1	0	1	0	1	2	1	0	1	0	2	0	0	3	0	0	1	0	0	0	0	0	0	0	0	29
AsNAC062	AsaA04G053830.1	0	0	1	1	0	3	3	0	1	0	0	3	0	2	0	0	2	0	1	0	0	1	0	4	1	0	0	0	0	1	0	0	0	0	0	0	0	0	0	0	0	2	0	0	0	0	26
AsNAC063	AsaA04G054260.1	3	0	0	0	0	2	1	1	0	0	0	1	0	0	0	2	0	0	0	0	0	1	0	0	0	4	2	1	0	1	0	0	0	0	3	0	0	3	1	0	0	3	0	0	0	0	29
AsNAC064	AsaA04G055110.1	2	1	0	0	0	2	4	1	2	0	1	4	1	1	0	2	0	1	0	0	0	1	0	1	0	1	0	0	0	2	0	0	0	0	1	0	0	0	0	1	0	0	0	0	0	0	29
AsNAC065	AsaA04G056930.1	0	0	0	0	0	4	4	0	0	0	0	4	1	1	0	1	0	0	2	0	0	0	0	1	0	1	0	0	0	0	0	0	0	0	0	0	0	1	0	1	0	2	0	0	0	0	23
AsNAC066	AsaA04G059200.1	1	0	2	0	0	5	3	0	0	1	2	3	1	0	0	0	0	1	0	0	0	0	3	0	0	0	2	0	0	0	0	1	0	0	0	0	0	0	0	0	1	3	0	0	0	0	29
AsNAC067	AsaA04G059570.1	0	0	5	0	0	5	3	1	0	1	0	3	1	0	0	0	0	0	1	0	0	0	0	0	0	0	0	0	0	0	0	0	0	0	1	0	0	1	0	0	0	3	0	0	0	0	25
AsNAC068	AsaA04G065400.1	1	1	0	0	0	8	7	0	0	0	0	7	0	0	0	0	0	0	0	0	0	0	0	0	0	0	0	0	0	0	0	1	0	0	1	0	0	0	0	0	1	7	0	0	0	0	34
AsNAC069	AsaA04G067370.1	0	3	3	0	0	3	0	1	0	0	0	0	0	0	0	2	2	0	0	0	0	0	0	1	0	0	0	0	0	0	1	0	0	0	0	0	0	0	1	0	0	2	0	0	0	0	19
AsNAC070	AsaA04G067690.1	1	2	0	0	0	2	4	1	1	0	0	4	0	1	0	1	0	0	1	0	0	0	0	1	1	1	0	0	0	1	0	2	0	0	4	0	0	1	0	0	0	2	0	0	0	0	31
AsNAC071	AsaA04G071410.1	0	1	1	1	0	7	2	2	0	0	0	2	0	0	0	2	3	0	0	0	1	0	0	3	0	0	0	0	0	0	0	0	1	0	4	0	0	2	0	0	0	8	0	0	0	0	40
AsNAC072	AsaA04G074220.1	1	2	0	0	0	1	2	0	1	0	0	2	0	0	0	1	0	0	2	0	0	0	0	0	0	1	1	2	0	0	0	0	0	0	0	0	0	0	0	0	0	1	0	0	0	0	17
AsNAC073	AsaA04G074230.1	4	2	4	0	0	8	2	0	2	2	1	2	0	0	0	0	3	0	0	0	0	0	0	0	1	0	0	1	0	1	0	0	0	0	0	0	0	0	0	0	1	9	0	0	0	0	43
AsNAC074	AsaA05G003050.1	1	0	0	0	1	9	5	0	0	1	0	5	0	0	0	1	1	0	0	0	0	0	0	1	0	0	0	0	0	0	0	3	0	0	0	0	0	0	0	0	0	9	0	0	0	0	37
AsNAC075	AsaA05G012250.1	0	1	1	0	0	3	4	1	0	0	0	4	0	0	0	1	0	0	1	0	0	0	0	1	0	0	0	0	0	1	0	0	0	0	3	0	0	2	0	0	0	2	0	0	0	0	25
AsNAC076	AsaA05G012310.1	1	1	0	0	0	4	4	1	1	0	0	4	1	1	0	1	0	0	0	0	0	0	1	2	1	0	3	0	0	1	1	1	0	0	1	0	0	2	2	0	1	2	0	0	0	0	37
AsNAC077	AsaA05G020440.1	1	0	0	0	0	2	2	0	0	2	0	2	1	0	0	1	2	0	0	1	0	0	0	2	0	0	0	0	0	0	0	2	0	0	0	0	0	0	0	2	0	2	0	0	1	0	23
AsNAC078	AsaA05G039310.1	0	4	2	0	0	7	4	1	1	0	0	4	0	1	0	0	1	0	0	0	0	0	1	0	0	0	0	0	0	0	0	0	0	0	1	0	0	0	0	0	0	11	0	0	1	0	39
AsNAC079	AsaA05G041700.1	1	0	2	0	0	1	3	0	0	0	0	3	0	0	0	3	0	0	0	0	0	0	2	3	0	1	2	0	0	0	0	1	0	0	1	0	0	1	0	0	0	3	0	0	0	0	27
AsNAC080	AsaA05G041710.1	0	0	0	0	0	0	5	3	0	3	0	5	0	0	0	2	3	0	1	0	0	2	0	3	0	0	0	0	0	0	0	0	0	0	0	0	0	0	0	0	0	0	0	0	0	0	27
AsNAC081	AsaA05G042980.1	0	3	0	2	0	0	1	0	0	1	0	1	0	0	0	1	0	0	0	0	0	0	1	1	2	0	2	0	0	0	0	0	1	0	0	0	0	0	0	0	0	0	0	0	0	0	16
AsNAC082	AsaA05G052630.1	0	4	0	0	0	1	0	0	1	0	0	0	1	0	0	0	0	0	0	1	0	0	0	1	0	2	3	0	0	1	0	0	0	0	0	0	0	0	0	0	0	2	0	0	0	0	17
AsNAC083	AsaA05G059080.1	2	3	1	0	0	8	0	0	1	0	0	0	0	0	0	0	0	0	0	0	0	0	0	1	1	0	1	0	0	0	0	0	0	0	0	0	0	0	0	0	0	2	1	0	0	0	21
AsNAC084	AsaA05G059370.1	0	0	2	0	0	4	2	1	2	0	0	2	0	0	0	0	2	0	0	0	0	0	1	1	0	0	1	0	0	1	0	0	0	0	2	0	0	0	0	0	0	2	0	0	0	0	23
AsNAC085	AsaA05G059700.1	1	0	0	0	0	7	3	1	0	1	0	3	0	0	0	1	0	0	0	0	0	3	0	2	0	0	0	0	0	1	0	0	0	0	2	0	0	3	0	0	0	5	0	0	0	0	33
AsNAC086	AsaA05G060980.1	0	0	1	1	0	4	7	0	0	1	0	7	0	0	0	2	1	0	0	0	0	0	0	1	0	0	0	0	0	0	0	0	0	0	0	0	0	0	0	0	0	4	1	0	0	0	30
AsNAC087	AsaA05G065740.1	1	2	0	1	0	2	1	1	1	2	0	1	0	0	0	2	0	0	0	0	0	0	0	1	0	0	2	1	0	1	0	0	0	0	1	0	0	1	0	0	0	1	1	0	0	0	23
AsNAC088	AsaA05G065750.1	1	2	0	0	0	1	1	0	0	0	0	1	0	1	0	0	0	0	0	0	0	0	1	1	0	0	0	0	1	2	0	0	0	0	0	0	0	0	0	0	1	1	0	0	0	0	14
AsNAC089	AsaA06G001270.1	2	1	2	0	0	2	1	1	1	0	0	1	0	0	0	0	0	0	0	0	0	0	1	0	0	1	2	0	0	0	0	1	0	0	2	0	0	0	0	0	0	2	0	0	0	0	20
AsNAC090	AsaA06G010390.1	1	3	1	0	0	2	1	0	1	1	0	1	0	0	0	0	0	0	0	0	0	1	1	2	0	3	1	0	0	1	0	1	0	0	1	0	0	1	0	0	0	2	0	0	0	1	26
AsNAC091	AsaA06G019710.1	0	2	2	1	0	3	2	1	0	0	0	2	0	0	0	0	1	0	0	0	0	0	1	0	1	0	3	0	0	0	1	0	0	0	0	0	0	0	0	0	0	3	0	0	0	0	23
AsNAC092	AsaA06G020980.1	1	3	1	0	0	3	2	0	0	2	0	2	0	1	0	0	0	1	0	0	0	0	0	3	0	3	1	0	0	1	0	0	0	0	1	0	0	0	1	0	0	2	0	0	0	0	28
AsNAC093	AsaA06G028930.1	1	0	2	0	0	5	1	0	0	0	0	1	0	0	0	0	0	0	0	0	0	2	1	1	1	1	1	0	0	2	0	1	0	0	2	0	0	0	0	0	0	4	0	0	0	0	26
AsNAC094	AsaA06G032420.1	1	0	0	0	0	7	3	2	0	0	0	3	0	0	0	1	0	0	1	0	0	0	1	0	0	0	1	0	0	1	0	0	0	0	2	0	0	1	0	0	0	6	0	0	0	0	30
AsNAC095	AsaA06G033250.1	0	0	1	1	0	3	1	0	1	2	0	1	0	0	0	0	0	0	0	0	0	0	0	4	0	2	3	0	0	1	0	0	0	0	0	0	0	1	1	0	0	2	0	0	0	0	24
AsNAC096	AsaA06G041320.1	1	0	0	0	0	21	5	0	0	1	0	5	0	0	0	1	0	0	0	0	0	1	0	2	0	1	2	0	0	0	1	0	0	0	3	0	0	1	2	0	0	10	0	0	0	0	57
AsNAC097	AsaA06G041370.1	0	4	0	0	1	0	3	0	0	0	0	3	0	0	0	0	1	0	0	0	0	0	0	1	0	1	3	0	0	1	0	2	0	0	0	0	0	0	0	0	0	0	0	0	0	0	20
AsNAC098	AsaA06G043650.1	2	0	0	0	0	4	2	0	1	0	0	2	1	2	0	0	2	0	0	0	0	0	0	1	0	0	0	1	0	1	0	0	1	0	1	0	0	1	0	0	0	7	1	0	0	0	30
AsNAC099	AsaA06G046290.1	0	1	1	2	0	2	1	0	0	0	0	1	0	0	0	0	0	0	0	0	0	0	1	3	1	0	0	2	0	0	1	0	0	0	0	0	0	0	1	0	0	1	0	0	1	0	19
AsNAC100	AsaA06G058890.1	2	2	0	2	0	6	1	0	1	0	0	1	1	0	0	1	0	0	0	0	0	1	0	0	0	2	2	0	0	0	0	0	0	0	1	0	0	1	0	0	1	4	0	0	0	0	29
AsNAC101	AsaA06G058960.1	0	4	0	0	0	2	4	0	1	0	0	4	0	0	0	0	0	1	0	0	0	1	1	0	0	0	0	0	0	1	0	0	0	0	2	0	0	0	0	0	0	1	0	0	0	0	22
AsNAC102	AsaA06G058990.1	1	1	0	0	0	5	3	1	0	0	0	3	0	0	0	2	1	0	0	0	0	0	0	0	0	0	1	0	0	3	0	0	0	0	1	0	0	0	0	0	1	6	0	0	0	0	29
AsNAC103	AsaA07G000930.1	1	1	1	1	0	1	1	0	0	0	0	1	0	0	0	2	1	0	1	0	0	0	0	0	0	1	1	0	0	1	0	0	0	0	2	0	0	1	0	0	0	1	0	0	0	0	18
AsNAC104	AsaA07G001980.1	0	1	0	1	0	3	1	0	2	0	0	1	0	0	0	1	1	0	0	0	0	2	1	0	0	1	2	0	0	0	1	1	0	0	0	0	0	0	0	0	0	2	0	0	0	0	21
AsNAC105	AsaA07G003650.1	1	0	1	0	0	2	0	0	0	0	1	0	1	2	0	2	2	0	0	0	0	0	0	2	0	1	0	0	0	1	0	1	0	0	0	0	0	1	0	0	0	1	0	0	0	0	19
AsNAC106	AsaA07G005080.1	2	3	1	0	0	0	1	0	1	0	0	1	0	1	0	2	0	0	0	0	0	0	0	1	0	2	2	0	1	0	0	1	0	0	0	0	0	1	0	0	1	2	0	0	0	0	23
AsNAC107	AsaA07G006170.1	1	0	2	0	0	4	4	2	1	1	0	4	0	2	0	0	0	0	1	0	0	2	1	1	0	0	0	0	0	1	0	0	0	0	0	0	0	0	0	0	0	4	0	0	0	0	31
AsNAC108	AsaA07G006370.1	1	1	0	0	0	6	3	2	1	0	0	3	0	0	0	1	1	0	3	0	0	0	0	2	0	0	2	0	0	0	0	0	0	0	0	0	0	0	0	0	0	5	0	0	0	0	31
AsNAC109	AsaA07G012230.1	0	2	2	0	0	6	4	1	0	0	0	4	0	0	0	1	1	0	2	0	0	0	0	0	0	0	1	0	0	0	0	0	0	0	0	0	0	0	0	0	1	6	0	0	0	0	31
AsNAC110	AsaA07G024650.1	1	4	2	0	0	1	0	0	1	1	0	0	0	0	0	0	1	0	0	0	0	0	0	0	1	1	3	0	0	1	1	0	0	0	0	0	0	1	0	0	0	3	0	0	0	0	22
AsNAC111	AsaA07G028780.1	0	2	1	0	0	8	6	0	1	1	0	6	0	0	0	1	1	0	0	0	0	0	0	4	0	0	0	0	0	1	0	0	0	0	1	0	0	0	0	0	0	10	0	0	0	0	43
AsNAC112	AsaA07G031580.1	1	1	3	0	0	3	4	0	1	1	0	4	1	0	0	0	0	1	1	0	0	0	0	2	0	0	1	0	0	0	0	2	0	0	0	0	0	0	0	2	0	4	0	1	0	0	33
AsNAC113	AsaA07G033710.1	1	0	0	0	0	7	2	2	1	1	1	2	0	0	0	2	0	0	0	0	0	1	1	2	0	1	2	0	1	1	0	1	0	0	0	1	0	1	0	0	0	3	0	0	0	0	34
AsNAC114	AsaA07G038450.1	4	0	2	0	0	9	2	0	2	0	0	2	0	1	0	1	0	0	0	0	0	0	1	1	0	1	0	0	0	0	0	0	0	0	1	0	0	1	0	0	0	7	0	0	0	0	35
AsNAC115	AsaA07G039150.1	0	1	0	0	0	2	0	0	1	0	0	0	1	1	0	2	0	1	0	0	0	0	0	1	1	0	2	0	0	0	0	0	0	0	0	0	0	0	0	0	0	1	0	0	0	0	14
AsNAC116	AsaA07G049630.1	2	3	3	0	0	1	2	1	1	0	0	2	0	2	0	0	0	1	0	0	0	0	0	2	0	0	3	0	0	0	0	0	0	0	1	0	0	0	0	0	0	1	0	0	0	0	25
AsNAC117	AsaA07G052340.1	0	0	0	0	0	1	1	1	0	1	1	1	0	0	0	1	0	1	0	0	0	0	0	1	1	1	0	1	0	0	0	0	0	0	0	0	0	0	0	0	0	0	0	0	0	0	12
AsNAC118	AsaA07G052750.1	0	1	1	1	0	2	2	0	1	0	0	2	0	0	0	0	0	0	0	0	0	0	0	2	0	1	0	0	0	1	0	0	0	0	2	0	0	4	0	0	1	2	0	0	0	0	23
AsNAC119	AsaC01G002380.1	0	4	0	1	0	3	3	0	6	2	0	3	0	0	0	1	0	0	0	0	0	0	0	2	0	0	1	0	0	0	0	1	1	0	1	0	0	1	0	0	0	1	0	0	0	0	31
AsNAC120	AsaC01G002630.1	3	1	1	0	0	11	5	1	1	0	0	5	0	0	0	0	0	0	1	0	0	0	0	2	1	0	0	0	0	0	0	0	0	0	2	0	0	0	0	0	0	7	0	0	0	0	41
AsNAC121	AsaC01G002970.1	3	0	2	0	0	5	2	0	1	0	0	2	0	2	0	1	0	0	0	0	0	0	0	0	1	1	1	0	0	0	0	0	0	0	2	0	0	1	0	0	0	5	0	0	0	0	29
AsNAC122	AsaC01G005280.1	2	0	2	0	0	7	1	1	0	2	2	1	0	0	0	0	0	0	0	0	0	0	0	2	0	1	2	0	0	0	0	0	0	0	1	0	0	0	0	0	1	3	0	0	0	0	28
AsNAC123	AsaC01G005300.1	2	0	2	0	0	7	1	1	0	2	2	1	0	0	0	0	0	0	0	0	0	0	0	2	0	1	2	0	0	0	0	0	0	0	1	0	0	0	0	0	1	3	0	0	0	0	28
AsNAC124	AsaC01G007700.1	2	2	0	0	0	2	4	0	1	0	0	4	0	0	0	0	0	1	0	0	0	0	0	1	0	0	4	1	1	1	1	1	0	0	0	0	0	0	0	0	1	2	0	0	0	0	29
AsNAC125	AsaC01G021830.1	2	1	0	0	0	0	1	2	1	0	1	1	0	0	0	2	0	0	0	0	0	0	1	0	0	2	4	0	0	0	0	0	0	0	1	0	0	0	0	1	1	1	0	0	0	0	22
AsNAC126	AsaC01G025530.1	1	2	0	1	0	5	0	0	0	0	0	0	0	0	0	0	0	0	0	0	0	0	0	0	0	0	0	0	0	0	0	0	0	0	1	0	0	0	1	0	0	3	0	0	0	0	14
AsNAC127	AsaC01G025610.1	2	1	0	0	0	4	0	0	1	0	0	0	1	0	0	0	0	0	0	0	0	0	0	0	0	0	3	0	0	0	0	0	0	0	0	0	0	0	0	0	0	2	0	0	0	0	14
AsNAC128	AsaC01G026720.1	1	3	0	0	0	0	0	1	0	1	0	0	0	0	0	1	0	1	0	0	0	3	1	5	0	0	2	0	0	2	0	0	0	0	1	0	0	0	0	0	1	0	0	0	0	0	23
AsNAC129	AsaC01G026750.1	0	0	0	2	0	3	2	1	1	0	0	2	1	0	0	2	0	0	0	0	0	0	0	0	0	0	1	0	0	1	0	1	0	0	2	0	0	1	0	0	0	3	0	0	0	0	23
AsNAC130	AsaC01G032930.1	2	3	0	0	0	3	1	1	1	0	0	1	0	2	0	1	2	0	0	0	0	2	0	2	0	0	1	1	0	0	0	0	0	0	0	0	0	0	0	0	1	3	0	0	0	0	27
AsNAC131	AsaC01G035370.1	2	1	0	1	0	2	1	0	0	1	1	1	0	0	0	3	0	0	0	0	0	1	0	6	0	0	3	0	0	0	0	0	0	0	1	0	0	0	0	0	0	1	0	0	0	0	25
AsNAC132	AsaC02G009730.1	0	2	1	0	0	2	3	0	0	0	1	3	0	0	0	3	2	1	0	0	0	0	0	0	1	2	1	1	0	2	0	0	0	0	1	0	0	1	0	0	0	2	0	0	1	0	30
AsNAC133	AsaC02G027470.1	1	1	0	1	0	2	0	0	0	0	1	0	0	0	0	1	0	0	0	0	0	0	0	2	0	1	4	0	0	0	0	0	0	0	0	0	0	0	1	0	0	1	0	0	0	0	16
AsNAC134	AsaC02G036340.1	1	1	0	0	0	1	2	2	0	2	1	2	0	0	0	2	1	0	0	0	0	2	0	2	0	2	1	1	0	2	0	1	0	0	1	0	0	1	1	0	0	1	0	0	0	0	30
AsNAC135	AsaC02G036950.1	0	0	0	0	0	3	2	2	1	0	0	2	0	0	0	0	0	0	0	0	1	1	0	2	0	0	2	0	0	0	0	0	0	0	1	0	0	1	0	0	0	3	0	0	0	0	21
AsNAC136	AsaC02G038580.1	1	1	0	1	0	6	2	0	0	1	0	2	0	0	0	0	4	0	1	0	0	0	0	0	0	3	2	0	0	1	0	2	0	0	1	0	0	1	0	0	1	3	0	0	0	0	33
AsNAC137	AsaC02G039920.1	1	3	1	0	0	3	4	0	2	0	0	4	0	0	0	0	0	0	0	0	0	0	1	1	0	0	1	0	0	0	0	0	1	0	0	0	0	0	0	0	0	1	0	0	0	0	23
AsNAC138	AsaC02G039930.1	1	2	0	2	0	5	5	1	0	1	0	5	0	0	0	0	0	0	0	0	0	0	0	0	0	0	0	2	0	1	0	0	0	0	1	0	0	1	0	0	0	3	0	0	0	0	30
AsNAC139	AsaC02G040100.1	0	0	1	0	0	1	1	1	0	1	0	1	0	0	0	1	1	0	0	0	0	0	0	1	0	3	0	0	0	0	0	0	0	0	0	0	0	0	0	0	0	2	0	0	0	0	14
AsNAC140	AsaC02G040110.1	2	1	3	0	0	2	0	0	0	0	0	0	0	1	0	0	0	0	1	0	0	0	0	0	2	2	1	0	0	0	0	1	0	0	1	0	1	0	0	0	1	0	0	0	0	0	19
AsNAC141	AsaC02G042030.1	0	2	1	2	0	2	1	0	0	1	0	1	0	0	0	1	0	0	0	0	0	1	0	2	1	1	1	0	0	2	0	0	0	0	1	0	0	0	0	0	0	3	0	0	0	0	23
AsNAC142	AsaC02G042050.1	0	3	0	1	0	7	0	1	0	1	0	0	0	1	0	3	0	0	0	0	0	0	0	1	1	0	0	0	0	0	0	0	0	0	0	0	0	2	0	0	1	5	0	0	0	0	27
AsNAC143	AsaC02G043480.1	2	4	0	0	0	3	3	1	0	0	1	3	0	0	0	2	1	0	0	0	0	1	1	0	1	0	1	1	0	0	1	1	0	1	0	0	0	0	0	0	0	1	0	0	0	0	29
AsNAC144	AsaC02G043500.1	1	0	0	0	0	1	2	0	1	0	0	2	0	1	0	1	0	0	0	0	0	0	0	0	0	1	0	0	0	0	0	0	0	0	0	0	0	0	0	0	0	3	0	0	0	0	13
AsNAC145	AsaC02G043510.1	1	2	1	0	0	6	4	0	0	1	1	4	2	0	0	1	1	0	0	0	0	0	0	0	1	1	0	0	0	0	0	1	0	0	1	0	0	0	0	0	0	6	0	0	0	0	34
AsNAC146	AsaC02G043530.1	0	2	0	0	0	3	4	0	0	0	0	4	0	0	0	0	1	0	0	0	0	1	0	0	0	2	0	0	0	1	0	0	0	0	1	0	0	0	0	0	0	4	0	0	0	0	23
AsNAC147	AsaC02G045200.1	1	0	2	0	0	5	3	0	1	0	0	3	0	0	0	0	0	0	0	0	0	1	0	1	0	0	1	0	0	0	0	0	0	0	0	0	0	2	0	0	0	2	0	0	0	0	22
AsNAC148	AsaC02G046970.1	1	1	1	0	0	3	3	0	2	0	0	3	0	0	0	1	0	0	1	0	0	0	0	1	0	1	0	0	0	0	0	0	0	0	2	0	0	1	0	0	0	6	0	0	0	0	27
AsNAC149	AsaC02G052040.1	3	1	0	0	0	0	9	1	0	0	1	9	1	0	0	1	2	0	0	0	0	0	0	2	1	0	0	0	0	1	0	0	0	0	1	0	0	1	0	0	0	1	0	0	0	0	35
AsNAC150	AsaC02G053410.1	3	1	1	0	0	2	0	0	0	0	0	0	0	0	0	0	0	1	0	0	0	0	1	2	0	0	2	1	0	2	0	0	1	0	0	0	0	0	0	0	0	2	0	0	0	0	19
AsNAC151	AsaC02G053460.1	0	1	1	0	0	5	0	1	3	0	0	0	0	0	0	1	0	0	0	0	0	1	0	1	1	0	0	0	0	3	0	2	0	0	2	0	0	0	0	0	0	4	0	0	0	0	26
AsNAC152	AsaC03G000530.1	1	4	2	0	0	6	5	0	1	1	0	5	0	0	0	0	0	0	2	0	0	0	0	1	0	1	2	2	0	1	0	0	1	0	2	0	0	0	0	0	0	2	0	0	1	0	40
AsNAC153	AsaC03G000550.1	1	2	1	0	0	4	2	1	0	0	0	2	0	0	0	2	1	0	0	0	0	0	0	4	1	1	0	0	0	1	0	0	0	0	0	0	0	0	0	1	0	3	0	0	0	0	27
AsNAC154	AsaC03G006450.1	5	5	0	0	0	3	2	1	0	0	0	2	1	2	0	1	0	0	1	0	0	4	0	3	0	0	1	1	0	1	0	0	0	0	0	0	0	0	0	0	0	1	0	0	0	0	34
AsNAC155	AsaC03G033040.1	0	3	1	0	0	3	2	0	0	1	0	2	0	0	0	3	0	0	0	0	0	0	1	3	0	0	0	0	0	0	0	0	0	0	2	0	0	0	0	0	0	2	0	0	0	0	23
AsNAC156	AsaC03G035360.1	1	2	2	0	0	5	4	0	0	1	1	4	0	0	0	0	0	0	0	0	0	0	0	2	1	0	1	0	1	1	0	0	0	0	1	0	0	0	0	0	0	1	0	0	0	0	28
AsNAC157	AsaC03G036510.1	0	4	0	1	0	2	2	0	0	1	0	2	1	0	0	0	2	0	0	0	0	0	0	0	0	0	1	0	0	1	0	1	0	0	1	0	0	0	0	0	0	2	0	0	0	1	22
AsNAC158	AsaC03G038630.1	1	1	0	1	0	11	3	0	1	0	0	3	0	1	0	0	2	0	0	0	0	1	0	0	0	1	2	0	0	0	0	0	0	0	2	0	0	2	0	0	0	9	0	0	0	0	41
AsNAC159	AsaC03G039060.1	1	2	0	0	0	1	2	1	0	1	0	2	0	0	0	1	0	0	1	0	0	0	1	2	1	0	2	0	0	0	0	1	0	0	0	0	1	0	0	0	0	3	0	0	0	0	23
AsNAC160	AsaC03G041660.1	1	2	1	0	0	10	2	3	1	1	0	2	0	0	0	1	2	0	0	0	0	1	0	0	0	0	1	0	0	2	0	2	1	0	1	0	0	0	0	1	0	8	0	0	0	0	43
AsNAC161	AsaC03G048450.1	0	1	2	0	0	4	4	0	1	1	0	4	1	0	0	0	0	0	0	0	0	1	0	1	0	0	1	0	0	0	0	1	0	0	1	0	0	0	0	0	0	2	0	0	0	0	25
AsNAC162	AsaC03G053540.1	0	0	0	1	0	2	6	0	0	0	0	6	0	0	0	0	0	0	0	0	1	0	0	1	0	0	1	0	0	1	1	0	0	0	1	0	0	0	0	0	0	2	0	0	0	0	23
AsNAC163	AsaC03G055640.1	1	2	2	0	0	8	2	0	1	0	0	2	1	1	0	2	0	0	0	0	0	0	0	1	0	0	1	0	1	0	0	0	0	0	2	0	0	0	0	0	0	6	0	0	0	0	33
AsNAC164	AsaC03G055950.1	0	0	1	0	0	4	1	1	0	1	0	1	0	0	0	2	0	0	0	0	0	0	0	1	1	0	2	0	0	3	0	0	0	0	2	0	0	0	0	0	0	1	0	0	0	0	21
AsNAC165	AsaC04G002920.1	0	1	2	0	0	3	1	1	0	1	1	1	0	0	0	2	4	0	0	0	0	0	0	2	0	0	1	0	0	0	0	1	0	0	0	0	0	0	0	1	0	2	0	0	0	0	24
AsNAC166	AsaC04G011490.1	0	2	1	1	0	1	3	0	1	0	0	3	1	0	0	3	1	0	1	0	0	0	1	1	0	0	2	1	0	0	0	1	0	0	0	0	0	0	0	0	0	1	0	0	0	0	25
AsNAC167	AsaC04G012770.1	1	1	1	0	0	5	1	0	3	1	0	1	0	0	0	1	0	0	0	0	0	0	1	0	0	1	0	0	0	0	0	0	0	0	0	0	0	0	0	0	0	4	3	0	0	0	24
AsNAC168	AsaC04G027820.1	1	2	0	0	0	9	4	0	0	0	0	4	0	0	0	1	0	0	1	0	0	0	1	0	0	0	1	0	0	0	0	0	0	0	0	0	0	0	0	0	1	5	0	0	0	0	30
AsNAC169	AsaC04G033330.1	0	2	0	0	0	4	2	0	1	1	0	2	0	0	0	0	0	2	0	0	0	2	1	2	1	0	1	1	0	0	0	2	0	0	0	0	0	1	0	0	0	3	0	0	0	0	28
AsNAC170	AsaC04G045050.1	1	0	1	0	0	5	5	0	0	3	0	5	0	1	0	2	2	0	0	0	0	0	0	1	0	1	0	0	0	2	0	1	1	0	1	0	0	1	0	0	1	5	0	0	0	0	39
AsNAC171	AsaC04G048950.1	1	1	1	1	0	5	2	0	0	0	1	2	0	0	0	1	1	0	0	0	0	0	0	1	0	1	0	0	0	0	0	1	0	0	1	1	0	1	1	0	0	4	0	0	0	0	27
AsNAC172	AsaC05G001850.1	0	0	0	1	0	6	3	0	0	1	1	3	0	0	0	2	0	0	0	0	0	0	0	2	0	1	1	1	0	3	0	0	0	0	0	0	0	0	0	0	0	3	0	0	0	0	28
AsNAC173	AsaC05G004010.1	2	1	0	0	0	2	4	0	0	0	0	4	0	1	0	3	1	0	1	0	0	0	0	1	0	1	2	0	0	0	0	2	0	0	0	0	0	1	0	1	1	3	0	0	0	0	31
AsNAC174	AsaC05G007150.1	1	0	3	0	1	7	3	0	3	0	0	3	1	0	0	0	0	0	0	0	0	0	0	1	2	0	0	0	0	0	0	0	0	0	1	0	0	0	0	1	1	6	0	0	0	0	34
AsNAC175	AsaC05G011660.1	1	1	3	0	0	1	2	0	1	0	0	2	1	0	0	2	0	0	0	0	0	0	0	0	0	2	2	0	0	1	0	0	0	0	0	0	0	1	0	0	0	4	0	0	0	0	24
AsNAC176	AsaC05G024680.1	2	1	1	0	0	7	1	0	2	0	0	1	0	1	0	1	1	0	1	0	0	0	0	0	0	2	0	0	0	0	0	0	0	0	1	0	0	1	0	1	0	8	0	0	0	0	32
AsNAC177	AsaC05G026590.1	0	1	1	0	0	9	1	3	1	0	0	1	1	0	0	1	0	1	0	0	0	1	0	3	0	0	0	0	0	0	0	0	0	0	0	0	0	0	0	0	0	6	0	0	0	0	30
AsNAC178	AsaC05G029340.1	2	1	1	0	0	2	0	0	0	0	0	0	0	0	0	2	0	0	1	0	0	0	0	3	0	0	2	1	0	2	0	1	0	0	0	0	0	0	0	0	0	1	0	0	0	0	19
AsNAC179	AsaC05G029350.1	1	1	0	0	0	7	5	0	0	2	0	5	0	0	0	0	0	0	0	0	0	0	1	0	1	1	4	0	0	1	0	1	0	0	1	0	0	1	0	0	0	3	0	0	0	0	35
AsNAC180	AsaC05G031020.1	0	1	0	0	0	9	4	0	2	0	0	4	0	0	0	2	0	0	0	0	0	0	0	0	0	0	0	0	0	0	0	1	0	0	3	0	0	1	0	0	0	3	0	0	0	0	30
AsNAC181	AsaC05G040780.1	1	3	0	1	0	0	1	0	1	0	0	1	1	0	0	0	1	0	0	0	0	0	0	2	0	1	2	0	0	2	0	0	0	0	0	0	0	0	0	0	0	1	0	0	0	0	18
AsNAC182	AsaC05G043570.1	0	2	1	0	0	2	5	0	3	1	0	5	0	0	0	1	1	0	0	0	0	0	0	0	0	0	1	0	0	0	0	0	0	0	0	0	0	0	0	0	0	1	0	0	0	0	23
AsNAC183	AsaC05G047610.1	1	1	1	1	0	5	2	0	2	0	0	2	1	0	0	0	0	0	0	0	1	2	0	1	1	0	0	0	0	0	0	0	0	0	1	0	0	3	0	0	0	2	0	0	0	0	27
AsNAC184	AsaC05G047810.1	0	2	0	1	0	5	3	1	4	1	0	3	1	0	0	0	0	1	2	0	0	0	0	0	0	2	1	0	1	4	0	0	0	0	2	0	0	0	0	0	0	6	0	0	0	0	40
AsNAC185	AsaC05G048240.1	1	1	1	0	0	6	3	1	0	0	0	3	0	0	0	2	1	0	0	0	0	1	0	0	0	1	1	0	0	1	0	0	0	0	1	0	0	2	0	0	0	3	0	0	0	0	29
AsNAC186	AsaC05G049350.1	0	0	0	0	0	1	5	1	1	1	0	5	0	0	0	4	0	0	0	0	0	0	0	1	0	8	0	0	0	0	0	5	1	0	2	0	0	1	0	0	0	0	0	0	0	0	36
AsNAC187	AsaC05G049370.1	0	1	0	1	0	0	1	2	0	1	1	1	1	1	0	2	0	0	1	0	0	0	0	0	0	1	1	1	0	3	0	0	0	0	0	0	0	1	0	0	0	0	0	0	0	0	20
AsNAC188	AsaC05G049380.1	2	1	3	1	0	2	1	1	1	0	0	1	0	0	0	1	1	0	0	0	0	0	0	1	0	0	0	0	1	0	0	2	1	0	0	0	0	0	0	0	0	2	0	0	0	0	22
AsNAC189	AsaC05G053810.1	2	1	1	0	0	5	1	0	0	0	0	1	0	1	0	0	0	0	0	0	0	0	0	2	0	0	0	1	0	1	0	0	0	0	0	0	0	0	0	0	0	3	0	0	0	0	19
AsNAC190	AsaC05G064650.1	2	2	1	0	0	1	1	1	0	0	0	1	0	0	0	0	0	0	0	0	0	1	0	1	0	2	1	0	0	0	0	3	0	0	0	0	0	1	0	1	0	1	0	0	0	0	20
AsNAC191	AsaC05G066240.1	0	0	0	0	0	4	4	1	0	0	0	4	0	0	0	4	2	0	0	0	0	0	0	0	0	0	1	1	0	0	0	0	0	0	4	0	0	0	0	0	0	2	0	0	0	0	27
AsNAC192	AsaC06G000390.1	0	0	0	2	0	1	1	0	0	2	0	1	0	0	0	2	0	1	0	0	0	0	0	3	0	2	1	1	1	2	0	1	0	0	0	0	0	0	0	0	0	2	0	0	0	0	23
AsNAC193	AsaC06G001620.1	0	0	2	0	0	5	8	0	1	1	0	8	0	0	0	0	0	0	0	1	0	1	0	0	0	1	1	0	0	0	0	0	0	0	0	0	0	1	0	1	0	5	0	0	0	0	36
AsNAC194	AsaC06G005270.1	1	1	1	0	0	2	3	0	0	0	1	3	0	1	1	2	0	0	0	0	1	0	1	2	1	0	0	0	0	1	0	0	1	0	1	0	0	0	0	0	0	4	0	0	0	0	28
AsNAC195	AsaC06G013840.1	0	1	0	0	0	4	1	0	2	0	0	1	0	0	0	6	1	0	1	0	0	0	2	2	0	1	1	0	1	0	0	0	0	0	1	0	0	0	0	0	0	4	0	0	0	0	29
AsNAC196	AsaC06G015120.1	0	0	2	1	0	6	0	0	0	0	1	0	1	1	0	1	0	0	0	0	0	0	0	0	1	0	0	0	0	1	0	0	0	0	1	0	0	2	0	0	0	5	0	0	0	0	23
AsNAC197	AsaC06G024690.1	0	3	0	1	0	3	4	0	1	0	0	4	0	0	0	0	2	0	0	0	0	1	0	0	1	1	0	0	0	0	0	0	0	0	3	0	0	2	0	0	0	5	0	0	0	0	31
AsNAC198	AsaC06G034980.1	1	2	2	0	0	6	4	1	1	0	0	4	1	0	0	0	1	0	0	0	0	0	0	0	0	1	0	0	0	0	0	0	0	0	4	0	0	1	0	0	0	4	1	0	0	0	34
AsNAC199	AsaC06G046910.1	2	2	0	1	0	9	0	0	1	1	0	0	1	0	0	1	0	0	1	0	0	0	0	0	0	0	0	1	0	2	0	1	0	0	0	0	0	1	0	0	0	7	1	1	0	0	33
AsNAC200	AsaC06G049200.1	1	0	0	0	0	0	0	0	0	0	0	0	1	0	0	1	2	0	0	0	0	0	0	0	0	0	3	0	0	0	0	0	0	0	0	0	0	1	0	0	0	0	0	0	0	0	9
AsNAC201	AsaC06G049250.1	0	0	1	1	0	3	2	0	1	0	1	2	0	0	0	0	0	0	0	0	0	0	1	2	0	1	1	0	0	0	0	0	0	0	0	0	0	2	0	0	0	2	0	0	0	0	20
AsNAC202	AsaC06G062810.1	0	2	2	0	0	0	1	2	0	0	0	1	0	1	0	0	0	1	0	0	0	0	0	2	1	0	1	1	0	0	0	0	0	0	0	0	0	2	0	0	1	0	0	0	0	0	18
AsNAC203	AsaC06G067590.1	0	4	1	0	0	0	2	1	0	0	1	2	0	1	0	0	1	0	0	0	0	1	0	3	2	1	3	0	1	1	0	0	0	0	0	0	0	1	0	1	0	0	0	0	0	0	27
AsNAC204	AsaC07G002420.1	0	3	0	0	0	2	2	0	0	0	0	2	0	0	1	0	0	0	1	0	0	1	0	1	0	0	0	0	0	0	0	0	0	0	0	0	0	0	0	0	0	1	0	0	0	0	14
AsNAC205	AsaC07G012790.1	0	0	1	0	0	4	2	1	0	0	0	2	0	0	0	1	0	0	1	0	0	0	0	1	0	0	0	0	0	1	0	1	0	0	3	0	0	1	0	0	0	2	0	0	0	0	21
AsNAC206	AsaC07G012850.1	0	1	0	0	1	4	5	2	0	1	0	5	0	2	0	2	0	0	1	0	0	1	1	0	1	0	0	1	0	1	0	3	1	0	1	0	0	1	1	0	0	3	0	0	1	0	40
AsNAC207	AsaC07G033670.1	1	1	0	0	0	14	2	0	1	0	0	2	0	0	0	0	1	0	0	0	0	0	2	0	0	2	0	1	0	0	0	0	0	0	0	0	0	0	0	0	0	9	0	0	0	0	36
AsNAC208	AsaC07G034910.1	0	1	0	0	0	5	1	0	1	0	0	1	0	0	0	1	1	0	3	0	0	0	0	0	0	0	1	0	0	0	0	0	0	0	1	0	0	1	1	0	0	3	0	0	1	0	22
AsNAC209	AsaC07G035070.1	1	3	0	2	0	7	1	0	1	0	0	1	0	0	0	1	1	0	0	0	0	1	0	0	1	0	1	0	0	2	1	0	0	0	0	0	0	0	0	0	0	4	0	0	0	0	28
AsNAC210	AsaC07G037510.1	1	2	1	1	0	2	2	2	0	0	2	2	2	0	0	2	1	0	0	0	0	0	0	3	0	0	2	0	0	0	0	0	0	0	1	0	0	1	0	0	0	2	0	0	0	0	29
AsNAC211	AsaC07G039430.1	3	1	2	0	0	5	4	0	0	0	0	4	0	0	0	0	1	0	0	0	0	1	2	0	0	1	1	0	0	0	1	0	0	0	2	0	0	3	0	0	0	2	0	0	0	0	33
AsNAC212	AsaC07G040700.1	1	3	1	1	0	2	1	0	0	1	0	1	0	0	0	1	1	0	0	0	0	0	1	0	0	1	1	0	0	1	0	0	0	0	0	0	0	0	0	0	0	1	0	0	0	0	18
AsNAC213	AsaC07G051980.1	3	0	1	0	0	2	3	0	2	0	0	3	0	0	0	3	2	0	0	0	0	0	0	1	0	2	1	0	0	1	0	1	0	0	1	0	0	0	0	0	1	1	0	0	0	0	28
AsNAC214	AsaC07G051990.1	2	0	0	1	0	6	4	0	1	0	0	4	1	0	0	1	0	0	0	0	0	0	0	1	0	0	0	0	0	2	0	2	0	0	1	0	0	0	0	0	1	5	1	0	0	0	33
AsNAC215	AsaC07G052000.1	1	1	1	2	0	8	4	1	1	2	0	4	1	0	1	0	1	0	0	0	0	0	0	0	0	0	1	0	0	0	0	1	0	0	0	0	0	0	0	0	0	7	0	0	0	0	37
AsNAC216	AsaC07G052390.1	0	1	0	0	0	3	1	0	1	0	0	1	0	2	0	0	2	0	0	0	0	0	1	1	0	0	0	1	1	0	0	1	0	0	0	0	1	0	0	0	1	2	0	0	0	0	20
AsNAC217	AsaC07G052810.1	1	0	1	0	0	2	0	2	0	1	0	0	0	0	0	2	0	0	0	0	0	2	0	0	0	0	1	3	0	2	0	0	1	0	1	0	0	3	1	0	0	1	0	0	0	0	24
AsNAC218	AsaC07G053520.1	3	2	0	0	0	4	4	1	2	0	1	4	1	2	0	1	1	1	0	0	0	0	0	2	0	0	0	0	0	1	0	0	0	0	1	0	0	0	0	0	0	0	0	0	0	0	31
AsNAC219	AsaC07G055310.1	0	1	0	0	0	3	0	0	0	0	1	0	1	0	0	0	0	0	0	0	0	0	0	0	1	0	0	0	0	0	2	0	1	0	2	0	0	0	0	0	0	4	1	0	0	0	17
AsNAC220	AsaC07G055420.1	1	0	0	0	0	3	2	0	1	0	0	2	0	0	0	0	2	0	0	0	0	0	0	1	0	1	0	0	0	0	0	0	0	0	0	0	0	1	0	0	0	4	0	0	0	0	18
AsNAC221	AsaC07G065150.1	2	1	0	1	0	2	1	0	1	0	0	1	0	0	0	1	0	0	0	0	0	0	0	1	0	1	2	0	0	0	0	0	0	0	1	0	0	0	0	1	1	3	0	0	0	0	20
AsNAC222	AsaC07G065250.1	1	2	0	0	0	9	6	0	1	0	0	6	0	0	0	0	3	1	0	0	0	2	1	1	0	0	0	0	0	0	0	0	0	0	2	0	0	0	0	0	0	6	0	0	0	0	41
AsNAC223	AsaC07G065260.1	0	1	0	0	0	1	1	0	0	1	0	1	0	0	0	5	0	0	0	0	1	0	0	0	0	0	1	0	0	0	0	1	0	0	2	0	1	1	0	0	0	0	0	0	0	0	17
AsNAC224	AsaD01G002260.1	0	2	0	1	0	5	0	0	0	0	0	0	1	0	0	0	0	0	0	1	0	0	0	1	1	0	2	0	0	0	0	1	0	0	0	0	0	0	0	0	0	3	0	0	0	0	18
AsNAC225	AsaD01G002350.1	2	1	0	0	0	3	2	1	2	1	0	2	0	2	0	1	2	0	1	0	0	0	0	1	0	0	0	0	0	1	0	0	0	0	1	0	0	1	0	0	0	1	0	0	1	0	26
AsNAC226	AsaD01G019550.1	1	2	0	0	0	5	3	2	1	0	0	3	0	0	0	1	1	0	1	0	0	0	0	0	1	2	1	0	0	0	0	0	1	0	0	0	0	0	0	0	1	3	0	0	0	0	29
AsNAC227	AsaD01G019580.1	3	1	0	0	0	8	4	1	0	0	0	4	0	0	0	0	2	0	1	0	0	1	0	1	0	2	0	0	0	0	0	0	0	0	0	0	0	0	0	0	1	5	2	0	0	0	36
AsNAC228	AsaD01G021770.1	0	1	2	1	0	6	6	0	0	1	1	6	0	0	0	0	0	0	0	0	0	0	0	1	0	1	3	0	0	0	0	1	0	0	1	0	0	0	0	0	0	2	0	0	0	0	33
AsNAC229	AsaD01G023770.1	0	0	3	0	0	8	1	1	1	0	0	1	0	0	0	1	1	0	0	0	0	0	0	2	0	1	1	0	0	0	0	1	0	0	1	0	0	2	0	0	0	6	0	0	0	0	31
AsNAC230	AsaD01G024280.1	2	1	1	0	0	14	2	0	0	0	0	2	0	0	0	1	0	3	0	0	0	0	1	1	1	0	1	0	0	0	0	0	1	0	2	0	0	0	0	0	0	9	0	0	0	0	42
AsNAC231	AsaD01G024470.1	1	3	0	2	0	4	4	0	1	0	0	4	0	0	0	0	1	0	0	0	0	0	0	2	0	1	1	0	1	1	0	1	0	0	1	0	1	1	0	0	0	3	1	0	0	0	34
AsNAC232	AsaD01G029800.1	1	2	1	0	0	9	3	0	0	0	0	3	0	0	0	1	1	0	0	0	0	1	1	1	0	1	2	0	0	0	0	0	0	0	1	0	0	0	0	0	0	5	0	0	0	0	33
AsNAC233	AsaD01G032480.1	0	1	0	0	0	3	0	0	0	0	0	0	0	0	0	0	0	0	1	0	0	0	2	1	0	1	1	1	0	0	0	0	0	0	0	0	0	0	0	0	0	4	0	0	0	0	15
AsNAC234	AsaD01G041620.1	2	0	1	0	0	3	1	1	0	0	2	1	0	0	0	0	0	0	0	1	0	0	1	0	0	1	2	1	0	0	0	0	0	0	0	0	0	0	0	0	0	2	0	0	0	0	19
AsNAC235	AsaD01G060890.1	0	2	0	0	0	5	1	0	1	0	1	1	0	0	0	0	0	1	0	0	0	0	1	0	0	0	1	0	0	0	0	0	0	0	0	0	0	0	0	1	0	3	0	0	0	0	18
AsNAC236	AsaD01G068560.1	2	1	0	0	0	0	1	1	1	1	0	1	1	2	0	2	2	0	0	0	0	1	0	2	0	2	0	0	0	1	0	0	0	0	0	0	0	1	0	0	0	0	0	0	0	0	22
AsNAC237	AsaD01G068570.1	1	1	0	0	0	3	2	1	1	0	1	2	0	0	1	0	0	0	0	0	0	0	1	3	0	1	0	0	0	2	0	1	0	0	1	0	0	0	0	0	0	4	0	0	0	0	26
AsNAC238	AsaD01G068970.1	0	0	0	0	0	3	1	1	3	1	0	1	0	1	0	0	2	0	0	0	0	0	1	1	0	0	0	1	0	0	0	0	1	0	0	0	1	0	0	0	0	2	0	0	0	0	20
AsNAC239	AsaD01G069410.1	2	0	2	0	0	2	0	1	0	0	0	0	0	0	0	3	0	0	0	0	0	1	0	0	0	3	0	1	0	1	0	0	0	0	2	0	0	2	1	0	0	1	0	0	0	0	22
AsNAC288	AsaD04G069410.1	2	0	1	0	0	1	1	1	0	0	0	1	0	0	0	0	2	0	1	0	0	0	0	0	1	0	0	0	0	0	0	1	0	0	0	0	0	0	0	0	0	1	0	0	0	0	13
AsNAC289	AsaD05G004890.1	3	2	0	0	0	5	7	1	1	0	0	7	1	2	0	2	0	0	0	0	0	0	2	0	1	0	1	0	0	0	0	0	1	0	1	0	0	0	2	0	0	4	0	0	0	0	43
AsNAC290	AsaD05G004950.1	0	1	1	0	0	4	5	1	2	1	0	5	0	0	0	1	0	0	1	0	0	0	0	0	0	0	0	0	0	2	0	1	0	0	4	0	0	0	0	0	0	3	0	0	0	0	32
AsNAC291	AsaD05G011550.1	1	1	0	0	0	1	0	0	0	2	0	0	1	0	0	1	3	0	0	1	0	0	0	2	0	0	0	0	0	0	0	2	0	0	0	0	0	0	0	2	0	1	0	0	1	0	19
AsNAC292	AsaD05G029670.1	3	1	0	0	0	5	3	0	2	0	1	3	0	0	0	1	1	0	0	0	0	0	0	0	0	0	1	1	0	1	0	1	0	0	1	0	0	0	0	0	0	7	0	0	0	0	32
AsNAC293	AsaD05G032400.1	2	0	0	0	0	1	1	1	2	0	0	1	0	0	0	4	1	0	0	0	0	0	3	3	0	1	2	0	0	1	0	1	0	0	1	0	0	1	0	0	0	4	0	0	0	0	30
AsNAC294	AsaD05G032410.1	0	0	0	0	0	0	5	3	1	3	0	5	0	0	0	3	2	0	1	0	0	2	0	3	0	0	0	0	0	0	0	0	0	0	0	0	0	0	0	0	0	0	0	0	0	0	28
AsNAC295	AsaD05G033820.1	0	1	1	0	0	4	2	0	0	1	1	2	0	0	0	0	3	0	0	0	0	0	0	0	0	1	0	0	0	0	0	0	0	0	1	0	0	0	0	0	0	3	0	0	0	0	20
AsNAC296	AsaD05G042360.1	1	3	0	0	0	1	1	0	1	0	0	1	1	0	0	0	0	0	0	0	0	0	0	1	0	2	3	0	0	1	0	0	0	0	0	0	0	0	0	0	0	1	0	0	0	0	17
AsNAC297	AsaD05G048390.1	2	3	1	0	0	7	0	0	1	0	0	0	0	1	0	0	0	1	0	0	0	2	0	3	1	0	1	0	0	0	0	0	0	0	0	0	0	0	0	0	0	2	0	0	0	0	25
AsNAC298	AsaD05G048590.1	2	0	0	0	0	7	0	0	1	0	0	0	1	0	0	2	1	1	1	0	0	0	1	0	0	1	0	0	1	2	0	1	0	0	1	0	0	0	0	0	0	6	0	0	0	0	29
AsNAC299	AsaD05G048990.1	0	2	0	0	0	7	7	1	1	1	0	7	0	0	0	1	0	0	1	0	0	2	0	0	1	0	0	1	0	1	0	0	0	0	0	0	0	2	0	0	0	5	0	0	0	0	40
AsNAC300	AsaD05G050130.1	2	2	0	0	0	2	6	1	0	0	0	6	0	0	0	3	2	1	1	0	0	0	0	0	1	2	4	0	0	2	0	1	0	0	0	0	0	0	0	0	0	1	0	0	0	0	37
AsNAC301	AsaD05G050140.1	2	2	2	0	0	2	0	0	0	0	0	0	0	1	0	2	1	0	0	0	0	0	0	1	0	0	2	0	0	2	0	0	1	0	0	0	0	0	0	3	0	1	0	0	0	0	22
AsNAC302	AsaD05G054250.1	1	2	0	1	0	7	0	2	1	2	0	0	1	0	0	1	0	0	0	0	0	0	0	1	1	0	0	0	1	0	0	0	0	0	1	0	0	1	0	0	0	5	0	0	0	0	28
AsNAC303	AsaD05G054260.1	0	1	0	0	0	1	1	0	0	0	0	1	0	1	0	0	0	0	0	0	0	0	0	2	0	0	0	0	1	2	0	0	0	0	0	0	0	0	0	0	0	1	0	0	0	0	11
AsNAC304	AsaD05G060430.1	1	4	1	1	0	4	2	0	1	0	0	2	0	1	0	2	0	0	0	0	0	0	0	2	1	0	0	0	0	0	0	0	0	0	0	0	0	0	0	0	1	4	0	0	0	0	27
AsNAC305	AsaD05G060510.1	1	1	3	0	0	5	1	1	6	0	0	1	0	0	0	2	1	0	0	0	0	1	0	1	0	0	0	0	0	1	0	0	0	0	0	0	0	0	0	0	0	5	0	0	0	0	30
AsNAC306	AsaD06G004930.1	3	3	0	1	1	9	3	0	1	1	1	3	2	0	0	1	0	0	0	0	0	2	0	2	0	0	0	0	0	1	0	0	0	0	1	0	0	0	1	0	0	6	0	0	0	0	42
AsNAC307	AsaD06G013120.1	0	2	1	1	0	1	3	1	0	0	0	3	0	1	0	0	2	0	0	0	0	0	1	2	1	0	1	0	0	1	0	0	0	0	0	0	0	0	0	0	0	3	0	0	0	0	24
AsNAC308	AsaD06G014030.1	0	2	1	0	0	2	2	0	0	0	0	2	0	0	0	1	0	1	1	0	0	0	1	2	0	0	0	0	1	1	0	0	0	0	1	0	0	0	1	0	0	2	0	0	0	0	21
AsNAC309	AsaD06G021590.1	3	0	1	0	0	5	0	0	1	0	0	0	0	0	0	0	0	0	1	0	0	1	0	0	0	0	0	1	0	1	0	0	0	0	2	0	0	1	0	0	0	3	0	0	0	0	20
AsNAC310	AsaD06G025090.1	1	1	0	0	0	4	1	1	1	0	0	1	0	1	0	1	0	0	0	0	0	0	1	0	0	0	0	0	0	0	0	0	0	0	3	0	0	1	0	0	0	1	0	0	0	0	18
AsNAC311	AsaD06G026100.1	0	0	0	0	0	0	1	0	1	2	0	1	0	0	0	0	0	0	0	0	0	1	0	5	0	2	4	2	0	1	0	0	0	0	0	0	0	0	0	0	0	0	0	1	0	0	21
AsNAC312	AsaD06G033290.1	1	0	0	0	0	15	5	0	0	1	0	5	0	0	0	0	0	0	0	0	0	1	0	2	0	1	1	0	0	0	1	1	0	0	2	0	0	2	1	0	0	7	0	0	0	0	46
AsNAC313	AsaD06G033300.1	1	2	1	0	0	1	2	0	1	0	0	2	0	0	0	1	2	0	0	0	0	0	1	0	1	0	2	0	0	0	0	0	0	0	2	0	0	0	0	0	0	1	0	0	0	0	20
AsNAC314	AsaD06G035420.1	3	0	0	0	0	8	5	0	0	0	0	5	0	0	0	2	3	0	0	0	0	1	0	1	1	0	0	1	0	1	0	1	0	0	1	0	0	1	0	0	0	7	1	0	0	0	42
AsNAC315	AsaD07G001330.1	2	0	0	0	0	2	2	0	0	0	0	2	1	0	0	0	1	0	0	0	0	3	0	1	0	1	2	0	0	1	0	0	0	0	0	0	0	1	0	0	0	1	0	0	0	0	20
AsNAC316	AsaD07G001810.1	0	3	0	0	0	5	3	0	0	0	0	3	1	1	0	1	1	0	0	0	0	0	0	2	0	0	1	1	0	2	0	0	1	0	2	0	0	2	0	0	0	3	0	1	0	0	33
AsNAC317	AsaD07G004190.1	2	2	3	0	0	1	2	1	1	0	0	2	0	2	0	0	0	1	0	0	0	0	0	1	0	0	2	0	0	0	0	0	0	0	1	0	0	0	0	0	0	1	0	0	0	0	22
AsNAC318	AsaD07G010090.1	0	1	0	0	0	5	2	0	1	0	0	2	0	0	0	0	0	0	1	0	0	0	0	2	0	1	0	0	0	0	0	0	0	0	1	0	0	0	0	0	0	5	0	0	0	0	21
AsNAC319	AsaD07G015450.1	1	2	1	0	0	2	1	0	0	0	0	1	0	0	0	0	2	0	0	0	0	1	1	1	0	1	0	1	0	0	0	1	0	0	4	0	0	1	0	0	0	1	0	0	1	0	23
AsNAC320	AsaD07G026340.1	2	1	1	1	0	0	2	0	1	0	0	2	0	0	0	1	1	0	1	0	0	0	0	0	0	1	1	0	0	1	0	0	0	0	1	0	0	1	0	0	0	0	0	0	0	0	18
AsNAC321	AsaD07G027410.1	1	1	0	0	0	8	4	0	2	0	0	4	0	0	0	1	1	0	0	0	0	1	0	1	1	0	0	0	0	0	0	0	0	0	0	0	0	0	0	0	0	3	0	0	0	0	28
AsNAC322	AsaD07G029300.1	1	1	0	1	0	1	0	0	2	1	0	0	1	1	0	2	1	0	0	0	0	0	1	1	0	1	2	1	1	1	0	0	0	0	0	0	0	1	0	0	0	0	0	0	0	0	21
AsNAC323	AsaD07G031200.1	2	3	1	0	0	2	0	0	1	0	0	0	0	1	0	3	0	0	0	0	0	0	0	2	0	1	2	0	0	0	0	0	0	0	0	0	0	0	0	0	1	1	0	0	0	0	20
AsNAC324	AsaD07G032210.1	1	0	2	0	0	5	6	2	3	1	0	6	0	1	0	0	0	0	0	0	0	2	1	1	0	0	0	0	0	1	0	1	0	0	1	0	0	1	0	0	0	4	0	0	0	0	39
AsNAC325	AsaD07G032380.1	1	1	0	0	0	6	2	2	1	0	0	2	0	0	0	1	1	0	3	0	0	0	0	2	0	0	2	0	0	0	0	0	0	0	0	0	0	0	0	0	0	5	0	0	0	0	29
AsNAC326	AsaD07G038080.1	1	0	1	0	0	3	5	1	0	0	0	5	0	0	0	0	1	0	1	0	0	0	0	0	0	0	1	0	1	1	0	1	0	0	0	0	0	0	0	0	0	3	0	0	0	0	25
AsNAC327	AsaD07G040200.1	1	1	0	0	0	2	1	1	2	0	0	1	0	0	0	1	1	1	0	0	0	0	0	2	0	1	1	0	0	0	1	0	0	0	0	0	0	0	0	0	0	2	0	1	0	0	20
AsNAC328	AsaD07G049220.1	1	4	2	0	0	1	0	1	1	2	0	0	0	0	0	0	1	0	0	0	0	0	0	0	1	1	3	0	0	1	1	0	0	0	0	0	0	1	0	0	0	3	0	0	0	0	24
AsNAC329	AsaD07G053360.1	0	1	1	0	0	5	4	0	1	1	0	4	0	0	0	2	1	0	0	0	0	0	0	1	0	0	0	0	0	1	0	0	0	0	0	0	0	0	0	1	0	7	0	0	0	0	30
AsNAC330	AsaD07G056260.1	1	1	2	0	0	5	5	0	0	1	0	5	1	1	0	0	0	1	0	0	0	0	0	1	0	0	2	0	0	0	0	1	0	0	0	0	0	0	0	1	1	6	0	0	0	0	35
AsNAC331	AsaD07G058530.1	1	0	0	1	0	7	1	1	1	1	1	1	0	0	0	2	0	0	0	0	0	1	1	2	0	0	2	0	1	2	0	1	0	0	1	1	0	1	1	0	0	4	0	0	0	0	35
AsNAC332	AsaD07G062850.1	0	1	2	0	0	6	1	0	2	0	0	1	0	0	0	0	1	0	0	1	0	0	0	0	0	0	0	0	0	0	0	0	0	0	0	0	0	1	0	0	0	5	0	0	0	0	21
AsNAC333	AsaD07G063690.1	0	3	0	0	0	3	1	0	2	0	0	1	0	1	0	2	1	1	1	0	0	0	0	2	0	1	0	0	0	1	0	0	0	0	0	0	0	1	0	0	0	2	0	0	0	0	23
